# Supplementary material for: Direct measurements of mRNA translation kinetics in living cells
Source: Nat Commun. 2022 Apr 6;13:1852. doi: 10.1038/s41467-022-29515-x (PMC8986856; doi:10.1038/s41467-022-29515-x)
Supplement: Supplementary file 3 — Supplementary Data 1-28 [file 41467_2022_29515_MOESM3_ESM.xlsx]

## Sheet: CONTENT
	SUPPLEMENTARY INFORMATION for:
	Direct measurements of mRNA translation kinetics in living cells
	Mikhail Metelev, Erik Lundin, Ivan L Volkov, Arvid H Gynnå, Johan Elf, and Magnus Johansson*
	Department of Cell and Molecular Biology, Uppsala University
	*Correspondence: m.johansson@icm.uu.se
	The sheets include:
	Data sheet name	Content
	Supplementary Data 1	Results of HMM analysis for tracking of L9-HaloTag for replicate #1
	Supplementary Data 2	Results of HMM analysis for tracking of L9-HaloTag for replicate #2
	Supplementary Data 3	Results of HMM analysis for tracking of L9-HaloTag for replicate #3
	Supplementary Data 4	Results of HMM analysis for tracking of L9-HaloTag
	Supplementary Data 5	Results of HMM analysis for tracking of H98-MS2-HaloTag
	Supplementary Data 6	Results of HMM analysis for tracking of S2-HaloTag
	Supplementary Data 7	Results of HMM analysis for tracking of h6-MS2-HaloTag
	Supplementary Data 8	Results of HMM analysis for tracking of O-30S
	Supplementary Data 9	Results of HMM analysis for tracking of O-30S-U1400
	Supplementary Data 10	Results of HMM analysis for tracking of L9-HaloTag in cells treated with KSG 2000 µg/ml
	Supplementary Data 11	Results of HMM analysis for tracking of S2-HaloTag in cells treated with KSG 2000 µg/ml
	Supplementary Data 12	Weighted mean of model size 7 - 11
	Supplementary Data 13	Coarse graining with different thresholds
	Supplementary Data 14	Average protein length estimation based on proteomics data
	Supplementary Data 15	Average protein length estimation based on ribosome profiling data
	Supplementary Data 16	Results of HMM analysis for tracking of L9-HaloTag in cells expressing AtaT toxin
	Supplementary Data 17	Results of HMM analysis for tracking of L9-HaloTag in cells treated with KSG 20 µg/ml
	Supplementary Data 18	Results of HMM analysis for tracking of S2-HaloTag in cells expressing AtaT toxin
	Supplementary Data 19	Results of HMM analysis for tracking of S2-HaloTag in cells treated with KSG 20 µg/ml
	Supplementary Data 20	Results of HMM analysis for tracking of L9-HaloTag in cells growing at 25°C (30 ms frame time)
	Supplementary Data 21	Results of HMM analysis for tracking of L9-HaloTag in cells growing at 30°C (30 ms frame time)
	Supplementary Data 22	Results of HMM analysis for tracking of L9-HaloTag in cells growing at 25°C (60 ms frame time)
	Supplementary Data 23	Results of HMM analysis for tracking of L9-HaloTag in cells growing at 30°C (60 ms frame time)
	Supplementary Data 24	Results of HMM analysis for tracking of L9-HaloTag in cells growing at 37°C (60 ms frame time)
	Supplementary Data 25	Results of HMM analysis for tracking of O-ASD-30S, expression of the operon from the promoter apFAB59
	Supplementary Data 26	Results of HMM analysis for tracking of O-ASD-C722-A723, expression of the operon from the promoter apFAB59
	Supplementary Data 27	Results of HMM analysis for tracking of O-30S, expression of the operon from the promoter apFAB59
	Supplementary Data 28	Results of HMM analysis for tracking of O-30S-U1400, expression of the operon from the promoter apFAB59
	Experimental conditions	Experiments were performed at 37°C with 30 ms frame time unless specified otherwise
	Coarse graining	For all model sizes in Supplementary Data 1-12 and 16-28, threshold parameter 0.25 µm2/s was used for coarse graining.
	Abbreviations
	D	Diffusion coefficient
	n	Number of steps in combined trajectories
	AIC	Akaike’s information criterion

## Sheet: Supplementary Data 1
L9-HaloTag dataset 1 (n=71972)
2 state model (AIC=206674)		State 1			State 2
D (µm²/s)	0.039	+/-	0.001	0.37	+/-	0.011
Occupancy (%)	0.856	+/-	0.008	0.144	+/-	0.008
Dwell time (s)	5.361	+/-	0.407	0.746	+/-	0.052
2 state model coarse grained 2 state		State 1			State 2
D (µm²/s)	0.039	+/-	0.001	0.37	+/-	0.011
Occupancy (%)	0.856	+/-	0.008	0.144	+/-	0.008
Dwell time (s)	5.361	+/-	0.407	0.746	+/-	0.052
3 state model (AIC=198221)		State 1			State 2			State 3
D (µm²/s)	0.015	+/-	0.001	0.059	+/-	0.001	0.407	+/-	0.011
Occupancy (%)	0.337	+/-	0.013	0.54	+/-	0.013	0.123	+/-	0.007
Dwell time (s)	5.231	+/-	0.508	3.238	+/-	0.215	0.909	+/-	0.067
3 state model coarse grained 2 state		State 1			State 2
D (µm²/s)	0.042	+/-	0.001	0.407	+/-	0.011
Occupancy (%)	0.877	+/-	0.007	0.123	+/-	0.007
Dwell time (s)	7.716	+/-	0.632	0.909	+/-	0.067
4 state model (AIC=195711)		State 1			State 2			State 3			State 4
D (µm²/s)	0.011	+/-	0	0.048	+/-	0.001	0.142	+/-	0.004	0.54	+/-	0.013
Occupancy (%)	0.261	+/-	0.013	0.522	+/-	0.013	0.144	+/-	0.009	0.072	+/-	0.005
Dwell time (s)	4.414	+/-	0.412	4.375	+/-	0.385	2.388	+/-	0.454	1.414	+/-	0.184
4 state model coarse grained 2 state		State 1			State 2
D (µm²/s)	0.052	+/-	0.001	0.54	+/-	0.013
Occupancy (%)	0.928	+/-	0.005	0.072	+/-	0.005
Dwell time (s)	20.188	+/-	2.455	1.414	+/-	0.184
5 state model (AIC=194416)		State 1			State 2			State 3			State 4			State 5
D (µm²/s)	0.009	+/-	0	0.036	+/-	0.001	0.072	+/-	0.002	0.177	+/-	0.005	0.527	+/-	0.012
Occupancy (%)	0.215	+/-	0.013	0.35	+/-	0.015	0.29	+/-	0.015	0.07	+/-	0.008	0.075	+/-	0.006
Dwell time (s)	8.96	+/-	1.365	8.361	+/-	1.407	5.313	+/-	0.943	11.992	+/-	6.224	1.8	+/-	0.261
5 state model coarse grained 2 state		State 1			State 2
D (µm²/s)	0.052	+/-	0.001	0.527	+/-	0.012
Occupancy (%)	0.925	+/-	0.006	0.075	+/-	0.006
Dwell time (s)	24.354	+/-	3.1	1.8	+/-	0.261
6 state model (AIC=194213)		State 1			State 2			State 3			State 4			State 5			State 6
D (µm²/s)	0.004	+/-	0	0.016	+/-	0.001	0.039	+/-	0.001	0.075	+/-	0.002	0.173	+/-	0.004	0.54	+/-	0.012
Occupancy (%)	0.069	+/-	0.008	0.175	+/-	0.012	0.376	+/-	0.016	0.224	+/-	0.016	0.085	+/-	0.007	0.072	+/-	0.006
Dwell time (s)	4.438	+/-	0.932	5.274	+/-	0.803	6.678	+/-	1.183	4.857	+/-	0.987	7.128	+/-	2.328	1.783	+/-	0.283
6 state model coarse grained 2 state		State 1			State 2
D (µm²/s)	0.053	+/-	0.001	0.54	+/-	0.012
Occupancy (%)	0.928	+/-	0.006	0.072	+/-	0.006
Dwell time (s)	23.13	+/-	2.827	1.783	+/-	0.283
7 state model (AIC=194102)		State 1			State 2			State 3			State 4			State 5			State 6			State 7
D (µm²/s)	0.003	+/-	0	0.009	+/-	0.001	0.018	+/-	0.001	0.043	+/-	0.001	0.08	+/-	0.002	0.181	+/-	0.004	0.543	+/-	0.013
Occupancy (%)	0.053	+/-	0.007	0.031	+/-	0.007	0.201	+/-	0.012	0.378	+/-	0.015	0.188	+/-	0.012	0.078	+/-	0.007	0.071	+/-	0.005
Dwell time (s)	4.195	+/-	1.22	5.491	+/-	2.58074e+08	5.958	+/-	0.881	8.297	+/-	1.362	5.712	+/-	1.466	6.278	+/-	2.068	1.798	+/-	0.275
7 state model coarse grained 2 state		State 1			State 2
D (µm²/s)	0.053	+/-	0.001	0.543	+/-	0.013
Occupancy (%)	0.929	+/-	0.005	0.071	+/-	0.005
Dwell time (s)	22.936	+/-	2.867	1.798	+/-	0.275
8 state model (AIC=193816)		State 1			State 2			State 3			State 4			State 5			State 6			State 7			State 8
D (µm²/s)	0.002	+/-	0	0.006	+/-	0.001	0.014	+/-	0	0.035	+/-	0.001	0.055	+/-	0.001	0.094	+/-	0.002	0.189	+/-	0.005	0.543	+/-	0.014
Occupancy (%)	0.036	+/-	0.004	0.037	+/-	0.007	0.157	+/-	0.012	0.26	+/-	0.019	0.252	+/-	0.021	0.122	+/-	0.013	0.066	+/-	0.007	0.071	+/-	0.005
Dwell time (s)	1.789	+/-	0.33	8.57	+/-	6.501	6.133	+/-	1.037	10.207	+/-	2.894	8.222	+/-	2.306	13.597	+/-	5.05586e+06	6.446	+/-	2.713	1.798	+/-	0.258
8 state model coarse grained 2 state		State 1			State 2
D (µm²/s)	0.053	+/-	0.001	0.543	+/-	0.014
Occupancy (%)	0.929	+/-	0.005	0.071	+/-	0.005
Dwell time (s)	22.639	+/-	2.897	1.798	+/-	0.258
9 state model (AIC=193753)		State 1			State 2			State 3			State 4			State 5			State 6			State 7			State 8			State 9
D (µm²/s)	0.002	+/-	0	0.006	+/-	0	0.014	+/-	0	0.034	+/-	0.001	0.056	+/-	0.003	0.058	+/-	0.002	0.101	+/-	0.003	0.201	+/-	0.006	0.551	+/-	0.013
Occupancy (%)	0.032	+/-	0.004	0.039	+/-	0.008	0.151	+/-	0.01	0.262	+/-	0.021	0.133	+/-	0.052	0.146	+/-	0.048	0.106	+/-	0.011	0.061	+/-	0.006	0.068	+/-	0.005
Dwell time (s)	1.606	+/-	0.289	9.046	+/-	5.726	6.441	+/-	1.355	9.301	+/-	2.147	0.855	+/-	1.349	3.318	+/-	1.568	11.234	+/-	10.528	4.18	+/-	1.444	1.854	+/-	0.263
9 state model coarse grained 2 state		State 1			State 2
D (µm²/s)	0.054	+/-	0.001	0.551	+/-	0.013
Occupancy (%)	0.932	+/-	0.005	0.068	+/-	0.005
Dwell time (s)	23.591	+/-	2.949	1.854	+/-	0.263
10 state model (AIC=193743)		State 1			State 2			State 3			State 4			State 5			State 6			State 7			State 8			State 9			State 10
D (µm²/s)	0.002	+/-	0	0.006	+/-	0	0.014	+/-	0	0.034	+/-	0.001	0.055	+/-	0.003	0.056	+/-	0.003	0.098	+/-	0.003	0.186	+/-	0.005	0.455	+/-	0.021	0.645	+/-	0.023
Occupancy (%)	0.032	+/-	0.004	0.039	+/-	0.007	0.151	+/-	0.011	0.252	+/-	0.022	0.199	+/-	0.043	0.081	+/-	0.04	0.112	+/-	0.013	0.061	+/-	0.007	0.044	+/-	0.006	0.029	+/-	0.005
Dwell time (s)	1.696	+/-	0.324	8.879	+/-	6.336	6.306	+/-	1.601	9.974	+/-	2.961	0.871	+/-	1.138	0.526	+/-	2.274	7.982	+/-	7022.95	5.521	+/-	4.202	14.821	+/-	7.63805e+09	0.781	+/-	0.135
10 state model coarse grained 2 state		State 1			State 2
D (µm²/s)	0.053	+/-	0.001	0.53	+/-	0.012
Occupancy (%)	0.927	+/-	0.005	0.073	+/-	0.005
Dwell time (s)	24.339	+/-	3.178	1.816	+/-	0.226
11 state model (AIC=193838)		State 1			State 2			State 3			State 4			State 5			State 6			State 7			State 8			State 9			State 10			State 11
D (µm²/s)	0.002	+/-	0	0.008	+/-	0.002	0.009	+/-	0.002	0.017	+/-	0.001	0.036	+/-	0.001	0.057	+/-	0.002	0.058	+/-	0.003	0.101	+/-	0.003	0.187	+/-	0.005	0.457	+/-	0.02	0.651	+/-	0.023
Occupancy (%)	0.038	+/-	0.005	0.028	+/-	0.012	0.028	+/-	0.022	0.156	+/-	0.023	0.254	+/-	0.021	0.103	+/-	0.041	0.159	+/-	0.043	0.101	+/-	0.012	0.06	+/-	0.007	0.045	+/-	0.006	0.028	+/-	0.005
Dwell time (s)	8.761	+/-	3.951	5.786	+/-	6.05	1.365	+/-	4.044	7.91	+/-	1.981	12.424	+/-	4.2	5.577	+/-	2.401	1.406	+/-	1.129	16.396	+/-	20.676	5.146	+/-	4.096	16.287	+/-	61.032	0.757	+/-	0.139
11 state model coarse grained 2 state		State 1			State 2
D (µm²/s)	0.053	+/-	0.001	0.531	+/-	0.012
Occupancy (%)	0.927	+/-	0.005	0.073	+/-	0.005
Dwell time (s)	24.534	+/-	3.227	1.851	+/-	0.242

## Sheet: Supplementary Data 2
L9-HaloTag dataset 2 (n=59590)
2 state model (AIC=168813)		State 1			State 2
D (µm²/s)	0.038	+/-	0.001	0.32	+/-	0.012
Occupancy (%)	0.83	+/-	0.008	0.17	+/-	0.008
Dwell time (s)	4.515	+/-	0.352	0.765	+/-	0.046
2 state model coarse grained 2 state		State 1			State 2
D (µm²/s)	0.038	+/-	0.001	0.32	+/-	0.012
Occupancy (%)	0.83	+/-	0.008	0.17	+/-	0.008
Dwell time (s)	4.515	+/-	0.352	0.765	+/-	0.046
3 state model (AIC=163526)		State 1			State 2			State 3
D (µm²/s)	0.021	+/-	0.001	0.068	+/-	0.001	0.417	+/-	0.015
Occupancy (%)	0.447	+/-	0.015	0.441	+/-	0.014	0.111	+/-	0.007
Dwell time (s)	6.204	+/-	0.677	2.668	+/-	0.225	1.067	+/-	0.12
3 state model coarse grained 2 state		State 1			State 2
D (µm²/s)	0.044	+/-	0.001	0.417	+/-	0.015
Occupancy (%)	0.889	+/-	0.007	0.111	+/-	0.007
Dwell time (s)	9.025	+/-	0.939	1.067	+/-	0.12
4 state model (AIC=161467)		State 1			State 2			State 3			State 4
D (µm²/s)	0.015	+/-	0.001	0.049	+/-	0.001	0.143	+/-	0.004	0.553	+/-	0.015
Occupancy (%)	0.288	+/-	0.015	0.494	+/-	0.014	0.153	+/-	0.009	0.065	+/-	0.005
Dwell time (s)	4.957	+/-	0.535	5.165	+/-	0.534	2.917	+/-	0.496	1.651	+/-	0.223
4 state model coarse grained 2 state		State 1			State 2
D (µm²/s)	0.054	+/-	0.001	0.553	+/-	0.015
Occupancy (%)	0.935	+/-	0.005	0.065	+/-	0.005
Dwell time (s)	21.696	+/-	3.221	1.651	+/-	0.223
5 state model (AIC=160580)		State 1			State 2			State 3			State 4			State 5
D (µm²/s)	0.007	+/-	0.001	0.025	+/-	0	0.053	+/-	0.001	0.139	+/-	0.003	0.539	+/-	0.013
Occupancy (%)	0.094	+/-	0.009	0.296	+/-	0.014	0.392	+/-	0.016	0.15	+/-	0.011	0.069	+/-	0.006
Dwell time (s)	6.54	+/-	1.391	7.75	+/-	1.148	8.528	+/-	1.387	3.451	+/-	0.644	1.635	+/-	0.191
5 state model coarse grained 2 state		State 1			State 2
D (µm²/s)	0.053	+/-	0.001	0.539	+/-	0.013
Occupancy (%)	0.931	+/-	0.006	0.069	+/-	0.006
Dwell time (s)	19.446	+/-	2.498	1.635	+/-	0.191
6 state model (AIC=160496)		State 1			State 2			State 3			State 4			State 5			State 6
D (µm²/s)	0.004	+/-	0	0.02	+/-	0.001	0.042	+/-	0.001	0.078	+/-	0.003	0.172	+/-	0.006	0.559	+/-	0.013
Occupancy (%)	0.06	+/-	0.007	0.209	+/-	0.015	0.395	+/-	0.021	0.175	+/-	0.016	0.097	+/-	0.01	0.063	+/-	0.006
Dwell time (s)	5.113	+/-	1.296	7.269	+/-	1.695	6.864	+/-	1.184	4.535	+/-	2.093	3.386	+/-	1.127	1.673	+/-	0.227
6 state model coarse grained 2 state		State 1			State 2
D (µm²/s)	0.055	+/-	0.002	0.559	+/-	0.013
Occupancy (%)	0.937	+/-	0.006	0.063	+/-	0.006
Dwell time (s)	25.494	+/-	4.022	1.673	+/-	0.227
7 state model (AIC=160224)		State 1			State 2			State 3			State 4			State 5			State 6			State 7
D (µm²/s)	0.004	+/-	0	0.017	+/-	0.001	0.033	+/-	0.001	0.054	+/-	0.001	0.105	+/-	0.003	0.2	+/-	0.007	0.56	+/-	0.011
Occupancy (%)	0.057	+/-	0.007	0.137	+/-	0.013	0.272	+/-	0.022	0.292	+/-	0.02	0.12	+/-	0.013	0.06	+/-	0.007	0.062	+/-	0.005
Dwell time (s)	5.331	+/-	1.664	5.961	+/-	1.324	12.864	+/-	3.984	9.003	+/-	2.846	7.701	+/-	5.134	2.555	+/-	0.742	1.697	+/-	0.252
7 state model coarse grained 2 state		State 1			State 2
D (µm²/s)	0.055	+/-	0.001	0.56	+/-	0.011
Occupancy (%)	0.938	+/-	0.005	0.062	+/-	0.005
Dwell time (s)	23.321	+/-	3.343	1.697	+/-	0.252
8 state model (AIC=160109)		State 1			State 2			State 3			State 4			State 5			State 6			State 7			State 8
D (µm²/s)	0.002	+/-	0.001	0.007	+/-	0.001	0.024	+/-	0.001	0.036	+/-	0.002	0.054	+/-	0.001	0.106	+/-	0.003	0.201	+/-	0.007	0.56	+/-	0.013
Occupancy (%)	0.012	+/-	0.012	0.087	+/-	0.016	0.228	+/-	0.024	0.121	+/-	0.046	0.313	+/-	0.032	0.117	+/-	0.012	0.059	+/-	0.007	0.062	+/-	0.005
Dwell time (s)	10.087	+/-	6.721	8.101	+/-	2.025	12.399	+/-	3.368	19.58	+/-	19.677	5.372	+/-	3.652	8.073	+/-	4.789	2.57	+/-	0.715	1.727	+/-	0.22
8 state model coarse grained 2 state		State 1			State 2
D (µm²/s)	0.055	+/-	0.001	0.56	+/-	0.013
Occupancy (%)	0.938	+/-	0.005	0.062	+/-	0.005
Dwell time (s)	23.074	+/-	3.28	1.727	+/-	0.24
9 state model (AIC=160117)		State 1			State 2			State 3			State 4			State 5			State 6			State 7			State 8			State 9
D (µm²/s)	0.002	+/-	0.001	0.007	+/-	0.001	0.024	+/-	0.001	0.028	+/-	0.004	0.05	+/-	0.003	0.054	+/-	0.001	0.107	+/-	0.003	0.203	+/-	0.007	0.561	+/-	0.013
Occupancy (%)	0.012	+/-	0.011	0.086	+/-	0.014	0.123	+/-	0.078	0.211	+/-	0.078	0.048	+/-	0.031	0.284	+/-	0.034	0.116	+/-	0.012	0.059	+/-	0.007	0.062	+/-	0.006
Dwell time (s)	18.512	+/-	6.619	7.974	+/-	2.451	7.386	+/-	5.068	16.34	+/-	9.43664e+10	1.13	+/-	0.982	3.61	+/-	2.193	7.819	+/-	11.223	2.146	+/-	0.657	1.881	+/-	0.271
9 state model coarse grained 2 state		State 1			State 2
D (µm²/s)	0.055	+/-	0.002	0.561	+/-	0.013
Occupancy (%)	0.938	+/-	0.006	0.062	+/-	0.006
Dwell time (s)	24.282	+/-	3.962	1.881	+/-	0.278
10 state model (AIC=160069)		State 1			State 2			State 3			State 4			State 5			State 6			State 7			State 8			State 9			State 10
D (µm²/s)	0.002	+/-	0.001	0.006	+/-	0.001	0.015	+/-	0.001	0.026	+/-	0	0.041	+/-	0.002	0.049	+/-	0.003	0.055	+/-	0.001	0.107	+/-	0.003	0.2	+/-	0.007	0.559	+/-	0.012
Occupancy (%)	0.014	+/-	0.006	0.077	+/-	0.01	0.03	+/-	0.009	0.265	+/-	0.017	0.068	+/-	0.018	0.042	+/-	0.024	0.273	+/-	0.032	0.108	+/-	0.012	0.06	+/-	0.007	0.062	+/-	0.005
Dwell time (s)	7.806	+/-	2.93383e+06	7.429	+/-	376.787	10.628	+/-	5.5753e+12	10.617	+/-	4.048	7.835	+/-	282349	0.631	+/-	0.437	2.823	+/-	1.178	10.412	+/-	4790.31	2.621	+/-	0.758	1.678	+/-	0.25
10 state model coarse grained 2 state		State 1			State 2
D (µm²/s)	0.055	+/-	0.001	0.559	+/-	0.012
Occupancy (%)	0.938	+/-	0.005	0.062	+/-	0.005
Dwell time (s)	23.395	+/-	4.022	1.678	+/-	0.246
11 state model (AIC=160121)		State 1			State 2			State 3			State 4			State 5			State 6			State 7			State 8			State 9			State 10			State 11
D (µm²/s)	0.002	+/-	0.001	0.006	+/-	0.001	0.014	+/-	0.001	0.024	+/-	0.002	0.025	+/-	0.001	0.042	+/-	0.002	0.055	+/-	0.004	0.059	+/-	0.005	0.109	+/-	0.004	0.202	+/-	0.007	0.561	+/-	0.013
Occupancy (%)	0.013	+/-	0.011	0.07	+/-	0.014	0.022	+/-	0.008	0.046	+/-	0.028	0.184	+/-	0.033	0.213	+/-	0.069	0.114	+/-	0.067	0.109	+/-	0.055	0.107	+/-	0.014	0.06	+/-	0.007	0.062	+/-	0.005
Dwell time (s)	20.328	+/-	1.78061e+10	10.258	+/-	7.817	5.782	+/-	10.409	8.214	+/-	4.96665e+10	30.547	+/-	48.76	9.159	+/-	4.474	0.861	+/-	2.50431e+06	3.312	+/-	3.921	8.223	+/-	1.5503e+12	2.177	+/-	0.745	1.765	+/-	0.301
11 state model coarse grained 2 state		State 1			State 2
D (µm²/s)	0.055	+/-	0.001	0.561	+/-	0.013
Occupancy (%)	0.938	+/-	0.005	0.062	+/-	0.005
Dwell time (s)	24.289	+/-	4.674	1.765	+/-	0.296

## Sheet: Supplementary Data 3
L9-HaloTag dataset 3 (n=48007)
2 state model (AIC=131648)		State 1			State 2
D (µm²/s)	0.038	+/-	0.001	0.36	+/-	0.015
Occupancy (%)	0.849	+/-	0.01	0.151	+/-	0.01
Dwell time (s)	5.704	+/-	0.584	0.848	+/-	0.081
2 state model coarse grained 2 state		State 1			State 2
D (µm²/s)	0.038	+/-	0.001	0.36	+/-	0.015
Occupancy (%)	0.849	+/-	0.01	0.151	+/-	0.01
Dwell time (s)	5.704	+/-	0.584	0.848	+/-	0.081
3 state model (AIC=128029)		State 1			State 2			State 3
D (µm²/s)	0.018	+/-	0.001	0.059	+/-	0.001	0.394	+/-	0.014
Occupancy (%)	0.389	+/-	0.016	0.48	+/-	0.015	0.131	+/-	0.009
Dwell time (s)	5.431	+/-	0.721	3.17	+/-	0.335	1.103	+/-	0.112
3 state model coarse grained 2 state		State 1			State 2
D (µm²/s)	0.041	+/-	0.001	0.394	+/-	0.014
Occupancy (%)	0.869	+/-	0.009	0.131	+/-	0.009
Dwell time (s)	8.493	+/-	0.948	1.103	+/-	0.112
4 state model (AIC=126466)		State 1			State 2			State 3			State 4
D (µm²/s)	0.013	+/-	0.001	0.042	+/-	0.001	0.115	+/-	0.003	0.496	+/-	0.016
Occupancy (%)	0.218	+/-	0.014	0.515	+/-	0.016	0.181	+/-	0.012	0.087	+/-	0.008
Dwell time (s)	7.063	+/-	1.234	7.669	+/-	1.138	3.047	+/-	0.576	1.417	+/-	0.215
4 state model coarse grained 2 state		State 1			State 2
D (µm²/s)	0.049	+/-	0.001	0.496	+/-	0.016
Occupancy (%)	0.913	+/-	0.008	0.087	+/-	0.008
Dwell time (s)	15.563	+/-	2.175	1.417	+/-	0.215
5 state model (AIC=126085)		State 1			State 2			State 3			State 4			State 5
D (µm²/s)	0.009	+/-	0	0.029	+/-	0.001	0.055	+/-	0.001	0.152	+/-	0.005	0.521	+/-	0.016
Occupancy (%)	0.13	+/-	0.011	0.33	+/-	0.019	0.347	+/-	0.018	0.114	+/-	0.009	0.078	+/-	0.008
Dwell time (s)	6.379	+/-	1.24	7.223	+/-	1.17	10.197	+/-	4.62	2.812	+/-	1.394	1.395	+/-	0.236
5 state model coarse grained 2 state		State 1			State 2
D (µm²/s)	0.051	+/-	0.001	0.521	+/-	0.016
Occupancy (%)	0.922	+/-	0.008	0.078	+/-	0.008
Dwell time (s)	18.37	+/-	3.246	1.395	+/-	0.236
6 state model (AIC=125843)		State 1			State 2			State 3			State 4			State 5			State 6
D (µm²/s)	0.005	+/-	0.001	0.016	+/-	0.001	0.039	+/-	0.001	0.073	+/-	0.002	0.179	+/-	0.005	0.54	+/-	0.015
Occupancy (%)	0.035	+/-	0.005	0.196	+/-	0.015	0.418	+/-	0.02	0.19	+/-	0.015	0.089	+/-	0.008	0.072	+/-	0.007
Dwell time (s)	3.71	+/-	1.245	9.75	+/-	2.765	9.02	+/-	2.51	7.956	+/-	18.257	3.591	+/-	1.359	1.345	+/-	0.219
6 state model coarse grained 2 state		State 1			State 2
D (µm²/s)	0.053	+/-	0.002	0.54	+/-	0.015
Occupancy (%)	0.928	+/-	0.007	0.072	+/-	0.007
Dwell time (s)	19.681	+/-	3.475	1.345	+/-	0.219
7 state model (AIC=125745)		State 1			State 2			State 3			State 4			State 5			State 6			State 7
D (µm²/s)	0.003	+/-	0.001	0.012	+/-	0	0.029	+/-	0.001	0.045	+/-	0.001	0.082	+/-	0.002	0.189	+/-	0.005	0.55	+/-	0.016
Occupancy (%)	0.015	+/-	0.004	0.159	+/-	0.015	0.201	+/-	0.029	0.337	+/-	0.031	0.135	+/-	0.013	0.084	+/-	0.008	0.068	+/-	0.007
Dwell time (s)	4.28	+/-	2.662	11.337	+/-	3.449	6.47	+/-	2.08	18.594	+/-	16.008	13.004	+/-	9.505	3.94	+/-	1.445	1.193	+/-	0.205
7 state model coarse grained 2 state		State 1			State 2
D (µm²/s)	0.054	+/-	0.002	0.55	+/-	0.016
Occupancy (%)	0.932	+/-	0.007	0.068	+/-	0.007
Dwell time (s)	19.14	+/-	2.938	1.193	+/-	0.205
8 state model (AIC=125653)		State 1			State 2			State 3			State 4			State 5			State 6			State 7			State 8
D (µm²/s)	0.005	+/-	0	0.014	+/-	0.001	0.027	+/-	0.001	0.049	+/-	0.001	0.081	+/-	0.002	0.158	+/-	0.006	0.318	+/-	0.015	0.62	+/-	0.02
Occupancy (%)	0.065	+/-	0.007	0.069	+/-	0.012	0.3	+/-	0.02	0.293	+/-	0.023	0.111	+/-	0.014	0.07	+/-	0.008	0.046	+/-	0.006	0.046	+/-	0.006
Dwell time (s)	2.912	+/-	0.684	6.226	+/-	2.718	7.221	+/-	1.764	21.562	+/-	10.284	25.056	+/-	1.62991e+11	4.165	+/-	1.522	1.638	+/-	0.677	1.434	+/-	0.3
8 state model coarse grained 2 state		State 1			State 2
D (µm²/s)	0.048	+/-	0.001	0.47	+/-	0.017
Occupancy (%)	0.908	+/-	0.008	0.092	+/-	0.008
Dwell time (s)	23.023	+/-	4.106	2.042	+/-	0.338
9 state model (AIC=125693)		State 1			State 2			State 3			State 4			State 5			State 6			State 7			State 8			State 9
D (µm²/s)	0.003	+/-	0.001	0.012	+/-	0.001	0.03	+/-	0.001	0.045	+/-	0.002	0.066	+/-	0.004	0.121	+/-	0.005	0.272	+/-	0.011	0.582	+/-	0.019	0.726	+/-	0.057
Occupancy (%)	0.015	+/-	0.004	0.159	+/-	0.014	0.215	+/-	0.028	0.298	+/-	0.037	0.11	+/-	0.026	0.094	+/-	0.014	0.053	+/-	0.007	0.05	+/-	0.006	0.005	+/-	0.001
Dwell time (s)	4.281	+/-	3.244	11.856	+/-	3.521	6.541	+/-	1.361	36.808	+/-	6.40451e+10	14.687	+/-	1.80534e+09	6.177	+/-	2.872	1.874	+/-	0.651	6.954	+/-	6854.89	0.114	+/-	0.015
9 state model coarse grained 2 state		State 1			State 2
D (µm²/s)	0.058	+/-	0.002	0.594	+/-	0.03
Occupancy (%)	0.945	+/-	0.013	0.055	+/-	0.013
Dwell time (s)	22.375	+/-	2.696	1.172	+/-	0.242
10 state model (AIC=125681)		State 1			State 2			State 3			State 4			State 5			State 6			State 7			State 8			State 9			State 10
D (µm²/s)	0.003	+/-	0.001	0.01	+/-	0.001	0.017	+/-	0.001	0.031	+/-	0.001	0.047	+/-	0.002	0.067	+/-	0.005	0.121	+/-	0.006	0.273	+/-	0.012	0.582	+/-	0.02	0.769	+/-	0.06
Occupancy (%)	0.015	+/-	0.007	0.107	+/-	0.013	0.059	+/-	0.012	0.251	+/-	0.028	0.258	+/-	0.044	0.108	+/-	0.031	0.094	+/-	0.014	0.054	+/-	0.007	0.051	+/-	0.006	0.004	+/-	0.001
Dwell time (s)	4.31	+/-	5.112	2.856	+/-	5420.72	8.507	+/-	9.835	8.33	+/-	1.712	48.762	+/-	56.625	14.678	+/-	4.39386e+09	6.127	+/-	2.4	1.741	+/-	0.754	7.05	+/-	4.456	0.111	+/-	0.025
10 state model coarse grained 2 state		State 1			State 2
D (µm²/s)	0.058	+/-	0.002	0.594	+/-	0.033
Occupancy (%)	0.945	+/-	0.013	0.055	+/-	0.013
Dwell time (s)	24.163	+/-	2.559	1.375	+/-	0.251
11 state model (AIC=125675)		State 1			State 2			State 3			State 4			State 5			State 6			State 7			State 8			State 9			State 10			State 11
D (µm²/s)	0.002	+/-	0.001	0.01	+/-	0.001	0.017	+/-	0.001	0.029	+/-	0.001	0.045	+/-	0.001	0.076	+/-	0.003	0.14	+/-	0.085	0.152	+/-	0.006	0.321	+/-	0.013	0.6	+/-	0.02	0.728	+/-	0.058
Occupancy (%)	0.013	+/-	0.003	0.118	+/-	0.01	0.048	+/-	0.012	0.198	+/-	0.024	0.322	+/-	0.027	0.128	+/-	0.018	0.001	+/-	0	0.081	+/-	0.01	0.041	+/-	0.007	0.044	+/-	0.006	0.005	+/-	0.001
Dwell time (s)	3.166	+/-	2.127	3.483	+/-	2.291	11.597	+/-	9.424	6.679	+/-	1.238	23.704	+/-	35.38	17.788	+/-	20.625	0.03	+/-	0	4.841	+/-	2.289	1.885	+/-	0.864	6.941	+/-	5.207	0.138	+/-	0.031
11 state model coarse grained 2 state		State 1			State 2
D (µm²/s)	0.049	+/-	0.002	0.479	+/-	0.017
Occupancy (%)	0.91	+/-	0.009	0.09	+/-	0.009
Dwell time (s)	17.895	+/-	2.574	1.511	+/-	0.252

## Sheet: Supplementary Data 4
L9-HaloTag (n=179569)
2 state model (AIC=507265)		State 1			State 2
D (µm²/s)	0.039	+/-	0	0.359	+/-	0.007
Occupancy (%)	0.852	+/-	0.005	0.148	+/-	0.005
Dwell time (s)	5.325	+/-	0.258	0.767	+/-	0.029
2 state model coarse grained 2 state		State 1			State 2
D (µm²/s)	0.039	+/-	0	0.359	+/-	0.007
Occupancy (%)	0.852	+/-	0.005	0.148	+/-	0.005
Dwell time (s)	5.325	+/-	0.258	0.767	+/-	0.029
3 state model (AIC=490411)		State 1			State 2			State 3
D (µm²/s)	0.019	+/-	0	0.064	+/-	0.001	0.409	+/-	0.008
Occupancy (%)	0.419	+/-	0.009	0.461	+/-	0.008	0.12	+/-	0.004
Dwell time (s)	4.9	+/-	0.256	2.6	+/-	0.118	1.057	+/-	0.061
3 state model coarse grained 2 state		State 1			State 2
D (µm²/s)	0.043	+/-	0.001	0.409	+/-	0.008
Occupancy (%)	0.88	+/-	0.004	0.12	+/-	0.004
Dwell time (s)	8.546	+/-	0.486	1.057	+/-	0.061
4 state model (AIC=484044)		State 1			State 2			State 3			State 4
D (µm²/s)	0.011	+/-	0	0.041	+/-	0	0.112	+/-	0.001	0.498	+/-	0.008
Occupancy (%)	0.191	+/-	0.007	0.527	+/-	0.008	0.198	+/-	0.007	0.084	+/-	0.004
Dwell time (s)	5.876	+/-	0.476	6.41	+/-	0.391	2.793	+/-	0.205	1.437	+/-	0.097
4 state model coarse grained 2 state		State 1			State 2
D (µm²/s)	0.05	+/-	0.001	0.498	+/-	0.008
Occupancy (%)	0.916	+/-	0.004	0.084	+/-	0.004
Dwell time (s)	16.339	+/-	1.123	1.437	+/-	0.097
5 state model (AIC=481528)		State 1			State 2			State 3			State 4			State 5
D (µm²/s)	0.006	+/-	0	0.022	+/-	0	0.051	+/-	0	0.134	+/-	0.002	0.523	+/-	0.008
Occupancy (%)	0.082	+/-	0.005	0.271	+/-	0.009	0.423	+/-	0.008	0.148	+/-	0.006	0.076	+/-	0.003
Dwell time (s)	5.175	+/-	0.57	6.362	+/-	0.535	8.073	+/-	0.727	3.16	+/-	0.329	1.509	+/-	0.115
5 state model coarse grained 2 state		State 1			State 2
D (µm²/s)	0.052	+/-	0.001	0.523	+/-	0.008
Occupancy (%)	0.924	+/-	0.003	0.076	+/-	0.003
Dwell time (s)	18.463	+/-	1.3	1.509	+/-	0.115
6 state model (AIC=480549)		State 1			State 2			State 3			State 4			State 5			State 6
D (µm²/s)	0.004	+/-	0	0.017	+/-	0	0.039	+/-	0	0.073	+/-	0.001	0.171	+/-	0.003	0.544	+/-	0.008
Occupancy (%)	0.057	+/-	0.004	0.182	+/-	0.008	0.39	+/-	0.01	0.209	+/-	0.008	0.093	+/-	0.005	0.069	+/-	0.003
Dwell time (s)	4.987	+/-	0.642	6.383	+/-	0.568	8.142	+/-	0.917	5.664	+/-	0.884	4.665	+/-	0.826	1.6	+/-	0.139
6 state model coarse grained 2 state		State 1			State 2
D (µm²/s)	0.053	+/-	0.001	0.544	+/-	0.008
Occupancy (%)	0.931	+/-	0.003	0.069	+/-	0.003
Dwell time (s)	22.141	+/-	1.834	1.6	+/-	0.139
7 state model (AIC=479612)		State 1			State 2			State 3			State 4			State 5			State 6			State 7
D (µm²/s)	0.003	+/-	0	0.013	+/-	0	0.03	+/-	0	0.051	+/-	0.001	0.098	+/-	0.001	0.201	+/-	0.004	0.556	+/-	0.008
Occupancy (%)	0.046	+/-	0.004	0.133	+/-	0.007	0.248	+/-	0.01	0.317	+/-	0.011	0.126	+/-	0.006	0.065	+/-	0.004	0.065	+/-	0.003
Dwell time (s)	5.639	+/-	0.959	8.05	+/-	0.957	8.458	+/-	1.138	11.637	+/-	1.772	6.409	+/-	1.819	3.721	+/-	0.69	1.559	+/-	0.124
7 state model coarse grained 2 state		State 1			State 2
D (µm²/s)	0.054	+/-	0.001	0.556	+/-	0.008
Occupancy (%)	0.935	+/-	0.003	0.065	+/-	0.003
Dwell time (s)	22.463	+/-	1.791	1.559	+/-	0.124
8 state model (AIC=479666)		State 1			State 2			State 3			State 4			State 5			State 6			State 7			State 8
D (µm²/s)	0.003	+/-	0	0.013	+/-	0	0.031	+/-	0	0.053	+/-	0.002	0.054	+/-	0.003	0.104	+/-	0.002	0.209	+/-	0.004	0.556	+/-	0.008
Occupancy (%)	0.045	+/-	0.004	0.139	+/-	0.007	0.26	+/-	0.01	0.19	+/-	0.035	0.129	+/-	0.036	0.114	+/-	0.007	0.058	+/-	0.004	0.065	+/-	0.003
Dwell time (s)	5.776	+/-	1.002	7.432	+/-	0.859	8.482	+/-	1.046	1.18	+/-	1.139	2.543	+/-	1.076	7.06	+/-	2.471	3.542	+/-	0.733	1.609	+/-	0.128
8 state model coarse grained 2 state		State 1			State 2
D (µm²/s)	0.055	+/-	0.001	0.556	+/-	0.008
Occupancy (%)	0.935	+/-	0.003	0.065	+/-	0.003
Dwell time (s)	23.336	+/-	1.866	1.609	+/-	0.128
9 state model (AIC=479343)		State 1			State 2			State 3			State 4			State 5			State 6			State 7			State 8			State 9
D (µm²/s)	0.002	+/-	0	0.007	+/-	0	0.015	+/-	0	0.034	+/-	0.001	0.054	+/-	0.002	0.055	+/-	0.001	0.105	+/-	0.002	0.209	+/-	0.004	0.556	+/-	0.008
Occupancy (%)	0.034	+/-	0.003	0.022	+/-	0.003	0.16	+/-	0.007	0.249	+/-	0.013	0.139	+/-	0.043	0.162	+/-	0.043	0.11	+/-	0.006	0.058	+/-	0.004	0.065	+/-	0.003
Dwell time (s)	2.825	+/-	0.416	8.625	+/-	3.333	7.421	+/-	0.877	10.263	+/-	1.641	0.647	+/-	1.046	2.24	+/-	1.308	8.421	+/-	2.406	3.505	+/-	0.836	1.612	+/-	0.13
9 state model coarse grained 2 state		State 1			State 2
D (µm²/s)	0.055	+/-	0.001	0.556	+/-	0.008
Occupancy (%)	0.935	+/-	0.003	0.065	+/-	0.003
Dwell time (s)	23.842	+/-	1.864	1.612	+/-	0.13
10 state model (AIC=479464)		State 1			State 2			State 3			State 4			State 5			State 6			State 7			State 8			State 9			State 10
D (µm²/s)	0.003	+/-	0	0.01	+/-	0	0.024	+/-	0	0.031	+/-	0.002	0.049	+/-	0	0.1	+/-	0.001	0.231	+/-	0.004	0.54	+/-	0.054	0.567	+/-	0.009	0.712	+/-	0.049
Occupancy (%)	0.055	+/-	0.004	0.066	+/-	0.006	0.232	+/-	0.015	0.033	+/-	0.013	0.348	+/-	0.009	0.149	+/-	0.006	0.058	+/-	0.004	0.002	+/-	0.001	0.056	+/-	0.003	0.002	+/-	0.001
Dwell time (s)	2.812	+/-	0.417	5.89	+/-	1.029	4.833	+/-	1.244	25.704	+/-	2.74912e+11	14.005	+/-	1.641	5.568	+/-	0.849	3.219	+/-	0.597	0.102	+/-	0.058	2.689	+/-	0.536	0.325	+/-	0.083
10 state model coarse grained 2 state		State 1			State 2
D (µm²/s)	0.056	+/-	0.001	0.571	+/-	0.008
Occupancy (%)	0.94	+/-	0.003	0.06	+/-	0.003
Dwell time (s)	23.26	+/-	1.922	1.515	+/-	0.137
11 state model (AIC=479398)		State 1			State 2			State 3			State 4			State 5			State 6			State 7			State 8			State 9			State 10			State 11
D (µm²/s)	0.002	+/-	0	0.008	+/-	0	0.016	+/-	0.001	0.025	+/-	0.001	0.039	+/-	0.001	0.056	+/-	0.002	0.056	+/-	0.001	0.103	+/-	0.002	0.189	+/-	0.004	0.434	+/-	0.031	0.602	+/-	0.013
Occupancy (%)	0.025	+/-	0.003	0.083	+/-	0.006	0.023	+/-	0.004	0.214	+/-	0.011	0.16	+/-	0.022	0.134	+/-	0.033	0.133	+/-	0.032	0.096	+/-	0.007	0.063	+/-	0.004	0.028	+/-	0.007	0.042	+/-	0.007
Dwell time (s)	7.05	+/-	2.017	6.623	+/-	0.916	3.393	+/-	1.179	9.577	+/-	1.234	43.026	+/-	26.534	0.701	+/-	0.882	1.738	+/-	1.527	12.059	+/-	5.803	3.944	+/-	0.788	8.663	+/-	1.22861e+09	1.123	+/-	0.204
11 state model coarse grained 2 state		State 1			State 2
D (µm²/s)	0.053	+/-	0.001	0.536	+/-	0.008
Occupancy (%)	0.93	+/-	0.004	0.07	+/-	0.004
Dwell time (s)	23.764	+/-	1.788	1.715	+/-	0.151

## Sheet: Supplementary Data 5
H98-MS2-HaloTag (n=115349)
2 state model (AIC=311747)		State 1			State 2
D (µm²/s)	0.042	+/-	0.001	0.286	+/-	0.007
Occupancy (%)	0.839	+/-	0.007	0.161	+/-	0.007
Dwell time (s)	5.733	+/-	0.372	0.912	+/-	0.051
2 state model coarse grained 2 state		State 1			State 2
D (µm²/s)	0.042	+/-	0.001	0.286	+/-	0.007
Occupancy (%)	0.839	+/-	0.007	0.161	+/-	0.007
Dwell time (s)	5.733	+/-	0.372	0.912	+/-	0.051
3 state model (AIC=301345)		State 1			State 2			State 3
D (µm²/s)	0.016	+/-	0.001	0.062	+/-	0.001	0.333	+/-	0.007
Occupancy (%)	0.316	+/-	0.011	0.561	+/-	0.011	0.123	+/-	0.006
Dwell time (s)	4.615	+/-	0.346	4.145	+/-	0.257	1.156	+/-	0.094
3 state model coarse grained 2 state		State 1			State 2
D (µm²/s)	0.046	+/-	0.001	0.333	+/-	0.007
Occupancy (%)	0.877	+/-	0.006	0.123	+/-	0.006
Dwell time (s)	9.515	+/-	0.745	1.156	+/-	0.094
4 state model (AIC=298366)		State 1			State 2			State 3			State 4
D (µm²/s)	0.011	+/-	0.001	0.038	+/-	0.001	0.075	+/-	0.001	0.362	+/-	0.008
Occupancy (%)	0.212	+/-	0.01	0.294	+/-	0.014	0.388	+/-	0.015	0.106	+/-	0.006
Dwell time (s)	8.563	+/-	1.171	7.859	+/-	1.255	5.222	+/-	0.496	1.354	+/-	0.121
4 state model coarse grained 2 state		State 1			State 2
D (µm²/s)	0.048	+/-	0.001	0.362	+/-	0.008
Occupancy (%)	0.894	+/-	0.006	0.106	+/-	0.006
Dwell time (s)	12.851	+/-	1.125	1.354	+/-	0.121
5 state model (AIC=296153)		State 1			State 2			State 3			State 4			State 5
D (µm²/s)	0.003	+/-	0	0.02	+/-	0	0.051	+/-	0	0.11	+/-	0.002	0.407	+/-	0.008
Occupancy (%)	0.054	+/-	0.006	0.216	+/-	0.011	0.472	+/-	0.012	0.175	+/-	0.009	0.083	+/-	0.005
Dwell time (s)	5.636	+/-	1.155	6.93	+/-	0.715	9.817	+/-	1.23	5.365	+/-	0.944	1.693	+/-	0.172
5 state model coarse grained 2 state		State 1			State 2
D (µm²/s)	0.052	+/-	0.001	0.407	+/-	0.008
Occupancy (%)	0.917	+/-	0.005	0.083	+/-	0.005
Dwell time (s)	20.126	+/-	2.158	1.693	+/-	0.172
6 state model (AIC=295685)		State 1			State 2			State 3			State 4			State 5			State 6
D (µm²/s)	0.002	+/-	0	0.014	+/-	0.001	0.038	+/-	0.001	0.068	+/-	0.001	0.151	+/-	0.004	0.441	+/-	0.007
Occupancy (%)	0.041	+/-	0.005	0.126	+/-	0.008	0.354	+/-	0.014	0.311	+/-	0.014	0.099	+/-	0.007	0.069	+/-	0.005
Dwell time (s)	6.585	+/-	1.74	6.501	+/-	0.903	8.021	+/-	1.085	9.647	+/-	1.877	2.73	+/-	0.633	1.66	+/-	0.198
6 state model coarse grained 2 state		State 1			State 2
D (µm²/s)	0.055	+/-	0.001	0.441	+/-	0.007
Occupancy (%)	0.931	+/-	0.005	0.069	+/-	0.005
Dwell time (s)	22.105	+/-	2.494	1.66	+/-	0.198
7 state model (AIC=295552)		State 1			State 2			State 3			State 4			State 5			State 6			State 7
D (µm²/s)	0.002	+/-	0	0.014	+/-	0.001	0.038	+/-	0.001	0.07	+/-	0.001	0.156	+/-	0.004	0.44	+/-	0.008	0.51	+/-	0.039
Occupancy (%)	0.041	+/-	0.005	0.126	+/-	0.008	0.361	+/-	0.013	0.312	+/-	0.013	0.092	+/-	0.007	0.063	+/-	0.004	0.004	+/-	0.001
Dwell time (s)	6.588	+/-	1.676	6.651	+/-	0.874	8.021	+/-	1.237	8.907	+/-	1.592	2.809	+/-	0.668	4.449	+/-	1.123	0.133	+/-	0.025
7 state model coarse grained 2 state		State 1			State 2
D (µm²/s)	0.056	+/-	0.001	0.444	+/-	0.008
Occupancy (%)	0.932	+/-	0.004	0.068	+/-	0.004
Dwell time (s)	19.192	+/-	1.892	1.444	+/-	0.172
8 state model (AIC=294816)		State 1			State 2			State 3			State 4			State 5			State 6			State 7			State 8
D (µm²/s)	0	+/-	0	0.005	+/-	0	0.019	+/-	0	0.044	+/-	0.001	0.079	+/-	0.001	0.17	+/-	0.004	0.446	+/-	0.008	0.504	+/-	0.04
Occupancy (%)	0.016	+/-	0.004	0.054	+/-	0.005	0.158	+/-	0.009	0.388	+/-	0.014	0.244	+/-	0.012	0.074	+/-	0.006	0.061	+/-	0.004	0.004	+/-	0.001
Dwell time (s)	18.179	+/-	6.36	6.49	+/-	1.118	9.442	+/-	1.522	8.341	+/-	1.171	9.038	+/-	2.471	3.957	+/-	1.321	4.633	+/-	1.515	0.122	+/-	0.021
8 state model coarse grained 2 state		State 1			State 2
D (µm²/s)	0.056	+/-	0.001	0.45	+/-	0.007
Occupancy (%)	0.935	+/-	0.004	0.065	+/-	0.004
Dwell time (s)	19.232	+/-	2.001	1.358	+/-	0.171
9 state model (AIC=294695)		State 1			State 2			State 3			State 4			State 5			State 6			State 7			State 8			State 9
D (µm²/s)	0	+/-	0	0.004	+/-	0	0.016	+/-	0.001	0.036	+/-	0.001	0.059	+/-	0.001	0.099	+/-	0.002	0.197	+/-	0.005	0.452	+/-	0.008	0.514	+/-	0.033
Occupancy (%)	0.011	+/-	0.005	0.046	+/-	0.004	0.116	+/-	0.008	0.283	+/-	0.016	0.298	+/-	0.017	0.129	+/-	0.01	0.054	+/-	0.006	0.058	+/-	0.004	0.004	+/-	0.001
Dwell time (s)	19.83	+/-	8.206	7.554	+/-	1.506	7.552	+/-	1.44	9.449	+/-	1.709	11.891	+/-	2.786	8.468	+/-	3.404	4.632	+/-	1.423	5.11	+/-	1.512	0.119	+/-	0.017
9 state model coarse grained 2 state		State 1			State 2
D (µm²/s)	0.057	+/-	0.001	0.456	+/-	0.008
Occupancy (%)	0.938	+/-	0.005	0.062	+/-	0.005
Dwell time (s)	20.228	+/-	1.933	1.367	+/-	0.154
10 state model (AIC=294710)		State 1			State 2			State 3			State 4			State 5			State 6			State 7			State 8			State 9			State 10
D (µm²/s)	0	+/-	0	0.004	+/-	0	0.016	+/-	0.001	0.035	+/-	0.001	0.057	+/-	0.002	0.058	+/-	0.001	0.098	+/-	0.002	0.197	+/-	0.005	0.451	+/-	0.008	0.529	+/-	0.039
Occupancy (%)	0.011	+/-	0.004	0.046	+/-	0.004	0.111	+/-	0.008	0.257	+/-	0.014	0.053	+/-	0.03	0.273	+/-	0.032	0.132	+/-	0.01	0.054	+/-	0.006	0.059	+/-	0.004	0.004	+/-	0.001
Dwell time (s)	19.769	+/-	7.746	7.106	+/-	1.323	7.702	+/-	1.579	10.08	+/-	1.69	1.084	+/-	1.233	3.21	+/-	1.906	10.884	+/-	3.567	4.614	+/-	1.299	4.908	+/-	1.338	0.12	+/-	0.017
10 state model coarse grained 2 state		State 1			State 2
D (µm²/s)	0.057	+/-	0.001	0.455	+/-	0.008
Occupancy (%)	0.938	+/-	0.004	0.062	+/-	0.004
Dwell time (s)	20.966	+/-	1.952	1.399	+/-	0.161
11 state model (AIC=294282)		State 1			State 2			State 3			State 4			State 5			State 6			State 7			State 8			State 9			State 10			State 11
D (µm²/s)	0.001	+/-	0	0.009	+/-	0.001	0.019	+/-	0.001	0.036	+/-	0.002	0.042	+/-	0.003	0.054	+/-	0.001	0.09	+/-	0.002	0.186	+/-	0.005	0.449	+/-	0.008	0.462	+/-	0.029	1.09	+/-	0.215
Occupancy (%)	0.046	+/-	0.005	0.04	+/-	0.005	0.154	+/-	0.009	0.113	+/-	0.033	0.047	+/-	0.047	0.315	+/-	0.036	0.16	+/-	0.013	0.062	+/-	0.006	0.06	+/-	0.004	0.003	+/-	0.001	0	+/-	0
Dwell time (s)	3.598	+/-	0.712	4.212	+/-	1.244	4.248	+/-	0.752	5.739	+/-	1.547	0.781	+/-	17.169	8.559	+/-	3.359	13.81	+/-	6.544	5.566	+/-	2.032	4.176	+/-	0.842	0.16	+/-	0.027	0.043	+/-	0.007
11 state model coarse grained 2 state		State 1			State 2
D (µm²/s)	0.056	+/-	0.001	0.452	+/-	0.008
Occupancy (%)	0.936	+/-	0.004	0.064	+/-	0.004
Dwell time (s)	21.329	+/-	2.175	1.602	+/-	0.187

## Sheet: Supplementary Data 6
S2-HaloTag (n=161623)
2 state model (AIC=511655)		State 1			State 2
D (µm²/s)	0.047	+/-	0.001	0.317	+/-	0.007
Occupancy (%)	0.817	+/-	0.006	0.183	+/-	0.006
Dwell time (s)	4.523	+/-	0.23	0.89	+/-	0.041
2 state model coarse grained 2 state		State 1			State 2
D (µm²/s)	0.047	+/-	0.001	0.317	+/-	0.007
Occupancy (%)	0.817	+/-	0.006	0.183	+/-	0.006
Dwell time (s)	4.523	+/-	0.23	0.89	+/-	0.041
3 state model (AIC=491277)		State 1			State 2			State 3
D (µm²/s)	0.017	+/-	0	0.071	+/-	0.001	0.348	+/-	0.007
Occupancy (%)	0.309	+/-	0.009	0.538	+/-	0.009	0.153	+/-	0.005
Dwell time (s)	3.711	+/-	0.229	3.026	+/-	0.127	1.408	+/-	0.081
3 state model coarse grained 2 state		State 1			State 2
D (µm²/s)	0.051	+/-	0.001	0.348	+/-	0.007
Occupancy (%)	0.847	+/-	0.005	0.153	+/-	0.005
Dwell time (s)	7.79	+/-	0.41	1.408	+/-	0.081
4 state model (AIC=485462)		State 1			State 2			State 3			State 4
D (µm²/s)	0.01	+/-	0	0.036	+/-	0	0.09	+/-	0.001	0.455	+/-	0.01
Occupancy (%)	0.179	+/-	0.009	0.263	+/-	0.009	0.463	+/-	0.009	0.095	+/-	0.004
Dwell time (s)	10.646	+/-	1.214	5.83	+/-	0.529	4.152	+/-	0.268	1.126	+/-	0.077
4 state model coarse grained 2 state		State 1			State 2
D (µm²/s)	0.059	+/-	0.001	0.455	+/-	0.01
Occupancy (%)	0.905	+/-	0.004	0.095	+/-	0.004
Dwell time (s)	10.832	+/-	0.787	1.126	+/-	0.077
5 state model (AIC=482925)		State 1			State 2			State 3			State 4			State 5
D (µm²/s)	0.011	+/-	0	0.04	+/-	0.001	0.084	+/-	0.001	0.212	+/-	0.004	0.596	+/-	0.01
Occupancy (%)	0.189	+/-	0.009	0.289	+/-	0.01	0.365	+/-	0.01	0.107	+/-	0.005	0.05	+/-	0.003
Dwell time (s)	7.145	+/-	0.686	6.847	+/-	0.559	7.499	+/-	0.863	4.553	+/-	0.856	1.916	+/-	0.208
5 state model coarse grained 2 state		State 1			State 2
D (µm²/s)	0.07	+/-	0.001	0.596	+/-	0.01
Occupancy (%)	0.95	+/-	0.003	0.05	+/-	0.003
Dwell time (s)	36.31	+/-	3.464	1.916	+/-	0.208
6 state model (AIC=481750)		State 1			State 2			State 3			State 4			State 5			State 6
D (µm²/s)	0.004	+/-	0	0.016	+/-	0	0.045	+/-	0.001	0.087	+/-	0.001	0.196	+/-	0.003	0.584	+/-	0.01
Occupancy (%)	0.046	+/-	0.004	0.159	+/-	0.008	0.331	+/-	0.01	0.293	+/-	0.01	0.118	+/-	0.006	0.053	+/-	0.003
Dwell time (s)	4.913	+/-	0.894	6.436	+/-	0.726	9.559	+/-	1.486	8.157	+/-	1.463	5.153	+/-	0.972	1.598	+/-	0.172
6 state model coarse grained 2 state		State 1			State 2
D (µm²/s)	0.07	+/-	0.001	0.584	+/-	0.01
Occupancy (%)	0.947	+/-	0.003	0.053	+/-	0.003
Dwell time (s)	29.363	+/-	2.928	1.598	+/-	0.172
7 state model (AIC=481181)		State 1			State 2			State 3			State 4			State 5			State 6			State 7
D (µm²/s)	0.003	+/-	0	0.009	+/-	0	0.023	+/-	0	0.052	+/-	0.001	0.093	+/-	0.001	0.204	+/-	0.003	0.592	+/-	0.011
Occupancy (%)	0.024	+/-	0.003	0.076	+/-	0.006	0.173	+/-	0.008	0.321	+/-	0.011	0.245	+/-	0.01	0.109	+/-	0.006	0.052	+/-	0.003
Dwell time (s)	6.741	+/-	2.597	8.628	+/-	1.809	6.063	+/-	0.652	12.986	+/-	2.663	10.433	+/-	4.049	4.253	+/-	0.927	1.652	+/-	0.179
7 state model coarse grained 2 state		State 1			State 2
D (µm²/s)	0.07	+/-	0.001	0.592	+/-	0.011
Occupancy (%)	0.948	+/-	0.003	0.052	+/-	0.003
Dwell time (s)	28.745	+/-	3.041	1.652	+/-	0.179
8 state model (AIC=480819)		State 1			State 2			State 3			State 4			State 5			State 6			State 7			State 8
D (µm²/s)	0.003	+/-	0	0.009	+/-	0	0.018	+/-	0	0.039	+/-	0.001	0.078	+/-	0.001	0.197	+/-	0.004	0.575	+/-	0.037	0.632	+/-	0.023
Occupancy (%)	0.048	+/-	0.004	0.044	+/-	0.005	0.124	+/-	0.006	0.217	+/-	0.01	0.388	+/-	0.011	0.129	+/-	0.006	0.027	+/-	0.005	0.023	+/-	0.005
Dwell time (s)	3.918	+/-	0.668	5.839	+/-	1.315	5.966	+/-	0.818	9.247	+/-	1.323	7.981	+/-	0.892	3.393	+/-	0.796	1.415	+/-	0.351	0.33	+/-	0.349
8 state model coarse grained 2 state		State 1			State 2
D (µm²/s)	0.07	+/-	0.001	0.601	+/-	0.018
Occupancy (%)	0.95	+/-	0.004	0.05	+/-	0.004
Dwell time (s)	29.098	+/-	3.593	1.764	+/-	0.257
9 state model (AIC=480914)		State 1			State 2			State 3			State 4			State 5			State 6			State 7			State 8			State 9
D (µm²/s)	0.002	+/-	0	0.009	+/-	0	0.022	+/-	0	0.049	+/-	0.001	0.077	+/-	0.007	0.084	+/-	0.001	0.147	+/-	0.002	0.278	+/-	0.006	0.631	+/-	0.012
Occupancy (%)	0.022	+/-	0.003	0.074	+/-	0.005	0.158	+/-	0.007	0.29	+/-	0.011	0.026	+/-	0.029	0.222	+/-	0.03	0.106	+/-	0.007	0.059	+/-	0.004	0.042	+/-	0.003
Dwell time (s)	5.989	+/-	1.637	8.669	+/-	1.597	6.136	+/-	0.761	12.248	+/-	2.145	0.726	+/-	1.712	3.92	+/-	2.884	16.656	+/-	3.88857e+09	3.023	+/-	0.652	2.84	+/-	0.561
9 state model coarse grained 2 state		State 1			State 2
D (µm²/s)	0.061	+/-	0.001	0.424	+/-	0.009
Occupancy (%)	0.899	+/-	0.005	0.101	+/-	0.005
Dwell time (s)	28.718	+/-	3.412	3.951	+/-	0.522
10 state model (AIC=480425)		State 1			State 2			State 3			State 4			State 5			State 6			State 7			State 8			State 9			State 10
D (µm²/s)	0.001	+/-	0	0.004	+/-	0	0.012	+/-	0	0.023	+/-	0.001	0.044	+/-	0.002	0.05	+/-	0.001	0.083	+/-	0.001	0.148	+/-	0.002	0.281	+/-	0.006	0.631	+/-	0.012
Occupancy (%)	0.007	+/-	0.001	0.039	+/-	0.004	0.068	+/-	0.006	0.153	+/-	0.008	0.011	+/-	0.01	0.277	+/-	0.014	0.236	+/-	0.012	0.108	+/-	0.007	0.058	+/-	0.004	0.042	+/-	0.003
Dwell time (s)	4.427	+/-	2.842	10.07	+/-	3.188	8.918	+/-	2.2	7.552	+/-	1.054	0.781	+/-	0.504	13.924	+/-	3.802	17.908	+/-	5.468	17.287	+/-	7.80046e+12	3.433	+/-	0.78	2.768	+/-	0.54
10 state model coarse grained 2 state		State 1			State 2
D (µm²/s)	0.061	+/-	0.001	0.427	+/-	0.01
Occupancy (%)	0.9	+/-	0.005	0.1	+/-	0.005
Dwell time (s)	28.429	+/-	3.057	4.218	+/-	0.479
11 state model (AIC=480464)		State 1			State 2			State 3			State 4			State 5			State 6			State 7			State 8			State 9			State 10			State 11
D (µm²/s)	0.001	+/-	0	0.004	+/-	0	0.012	+/-	0	0.026	+/-	0.001	0.045	+/-	0.002	0.047	+/-	0.003	0.054	+/-	0.001	0.088	+/-	0.001	0.151	+/-	0.002	0.28	+/-	0.005	0.629	+/-	0.012
Occupancy (%)	0.008	+/-	0.001	0.038	+/-	0.004	0.086	+/-	0.007	0.144	+/-	0.008	0.013	+/-	0.003	0.079	+/-	0.019	0.228	+/-	0.022	0.207	+/-	0.012	0.099	+/-	0.007	0.056	+/-	0.004	0.043	+/-	0.003
Dwell time (s)	3.757	+/-	1.521	10.201	+/-	3.224	8.054	+/-	1.571	6.783	+/-	1.058	0.861	+/-	0.187	6.838	+/-	2.249	2.645	+/-	1.199	22.757	+/-	5.911	15.963	+/-	8.21	3.059	+/-	0.639	2.407	+/-	0.407
11 state model coarse grained 2 state		State 1			State 2
D (µm²/s)	0.061	+/-	0.001	0.431	+/-	0.01
Occupancy (%)	0.901	+/-	0.005	0.099	+/-	0.005
Dwell time (s)	26.373	+/-	2.8	3.5	+/-	0.362

## Sheet: Supplementary Data 7
h6-MS2-HaloTag (n=191950)
2 state model (AIC=556023)		State 1			State 2
D (µm²/s)	0.04	+/-	0	0.247	+/-	0.005
Occupancy (%)	0.838	+/-	0.005	0.162	+/-	0.005
Dwell time (s)	5.924	+/-	0.277	0.924	+/-	0.041
2 state model coarse grained 2 state		State 1
D (µm²/s)	0.073	+/-	0
Occupancy (%)	1	+/-	0.005
Dwell time (s)	Inf	+/-	0.277
3 state model (AIC=538398)		State 1			State 2			State 3
D (µm²/s)	0.014	+/-	0	0.057	+/-	0	0.291	+/-	0.007
Occupancy (%)	0.275	+/-	0.008	0.605	+/-	0.008	0.121	+/-	0.005
Dwell time (s)	3.153	+/-	0.15	3.535	+/-	0.17	1.134	+/-	0.064
3 state model coarse grained 2 state		State 1			State 2
D (µm²/s)	0.043	+/-	0	0.291	+/-	0.007
Occupancy (%)	0.879	+/-	0.005	0.121	+/-	0.005
Dwell time (s)	9.705	+/-	0.691	1.134	+/-	0.064
4 state model (AIC=532621)		State 1			State 2			State 3			State 4
D (µm²/s)	0.013	+/-	0	0.047	+/-	0	0.112	+/-	0.002	0.432	+/-	0.009
Occupancy (%)	0.256	+/-	0.008	0.482	+/-	0.009	0.208	+/-	0.007	0.055	+/-	0.003
Dwell time (s)	4.806	+/-	0.314	6.192	+/-	0.422	3.43	+/-	0.368	1.059	+/-	0.108
4 state model coarse grained 2 state		State 1			State 2
D (µm²/s)	0.052	+/-	0.001	0.432	+/-	0.009
Occupancy (%)	0.945	+/-	0.003	0.055	+/-	0.003
Dwell time (s)	23.532	+/-	2.558	1.059	+/-	0.108
5 state model (AIC=530216)		State 1			State 2			State 3			State 4			State 5
D (µm²/s)	0.01	+/-	0	0.031	+/-	0.001	0.056	+/-	0.001	0.138	+/-	0.002	0.439	+/-	0.01
Occupancy (%)	0.188	+/-	0.007	0.172	+/-	0.013	0.463	+/-	0.013	0.126	+/-	0.006	0.052	+/-	0.002
Dwell time (s)	7.402	+/-	0.691	10.154	+/-	2.075	9.827	+/-	1.206	3.275	+/-	0.409	1.187	+/-	0.114
5 state model coarse grained 2 state		State 1			State 2
D (µm²/s)	0.053	+/-	0.001	0.439	+/-	0.01
Occupancy (%)	0.948	+/-	0.002	0.052	+/-	0.002
Dwell time (s)	27.494	+/-	2.855	1.187	+/-	0.114
6 state model (AIC=528689)		State 1			State 2			State 3			State 4			State 5			State 6
D (µm²/s)	0.003	+/-	0	0.014	+/-	0	0.036	+/-	0	0.062	+/-	0.001	0.138	+/-	0.002	0.441	+/-	0.01
Occupancy (%)	0.046	+/-	0.004	0.132	+/-	0.006	0.32	+/-	0.011	0.325	+/-	0.01	0.125	+/-	0.006	0.052	+/-	0.003
Dwell time (s)	5.287	+/-	0.803	5.321	+/-	0.584	10.331	+/-	1.533	11.597	+/-	2.223	3.824	+/-	0.556	1.191	+/-	0.126
6 state model coarse grained 2 state		State 1			State 2
D (µm²/s)	0.054	+/-	0.001	0.441	+/-	0.01
Occupancy (%)	0.948	+/-	0.003	0.052	+/-	0.003
Dwell time (s)	26.584	+/-	3.056	1.191	+/-	0.126
7 state model (AIC=527856)		State 1			State 2			State 3			State 4			State 5			State 6			State 7
D (µm²/s)	0.002	+/-	0	0.01	+/-	0	0.022	+/-	0	0.046	+/-	0.001	0.077	+/-	0.001	0.159	+/-	0.003	0.455	+/-	0.01
Occupancy (%)	0.037	+/-	0.003	0.055	+/-	0.005	0.194	+/-	0.008	0.379	+/-	0.011	0.197	+/-	0.011	0.091	+/-	0.005	0.047	+/-	0.003
Dwell time (s)	5.984	+/-	1.081	6.142	+/-	1.001	7.586	+/-	0.818	11.047	+/-	1.668	6.998	+/-	1.673	3.915	+/-	0.874	1.272	+/-	0.142
7 state model coarse grained 2 state		State 1			State 2
D (µm²/s)	0.055	+/-	0.001	0.455	+/-	0.01
Occupancy (%)	0.953	+/-	0.003	0.047	+/-	0.003
Dwell time (s)	30.264	+/-	3.423	1.272	+/-	0.142
8 state model (AIC=527665)		State 1			State 2			State 3			State 4			State 5			State 6			State 7			State 8
D (µm²/s)	0.002	+/-	0	0.01	+/-	0	0.021	+/-	0	0.045	+/-	0	0.074	+/-	0.001	0.141	+/-	0.002	0.331	+/-	0.008	0.561	+/-	0.017
Occupancy (%)	0.036	+/-	0.003	0.054	+/-	0.005	0.187	+/-	0.008	0.374	+/-	0.011	0.194	+/-	0.01	0.093	+/-	0.005	0.042	+/-	0.003	0.019	+/-	0.002
Dwell time (s)	6.151	+/-	1.066	5.692	+/-	0.879	8.628	+/-	1.129	11.597	+/-	1.56	10.887	+/-	3.008	6.41	+/-	1.625	1.072	+/-	0.122	8.165	+/-	4.799
8 state model coarse grained 2 state		State 1			State 2
D (µm²/s)	0.052	+/-	0.001	0.402	+/-	0.008
Occupancy (%)	0.939	+/-	0.003	0.061	+/-	0.003
Dwell time (s)	29.35	+/-	3.098	1.459	+/-	0.143
9 state model (AIC=527457)		State 1			State 2			State 3			State 4			State 5			State 6			State 7			State 8			State 9
D (µm²/s)	0.002	+/-	0	0.01	+/-	0	0.02	+/-	0	0.044	+/-	0	0.056	+/-	0.005	0.068	+/-	0.001	0.129	+/-	0.002	0.309	+/-	0.009	0.557	+/-	0.014
Occupancy (%)	0.039	+/-	0.003	0.041	+/-	0.004	0.181	+/-	0.007	0.351	+/-	0.014	0.011	+/-	0.003	0.204	+/-	0.014	0.107	+/-	0.006	0.045	+/-	0.003	0.022	+/-	0.003
Dwell time (s)	7.437	+/-	1.299	7.922	+/-	1.907	8.821	+/-	1.026	12.162	+/-	1.79	0.423	+/-	0.058	13.749	+/-	4.088	7.81	+/-	2.347	1.224	+/-	0.184	1.908	+/-	0.838
9 state model coarse grained 2 state		State 1			State 2
D (µm²/s)	0.051	+/-	0.001	0.389	+/-	0.009
Occupancy (%)	0.933	+/-	0.004	0.067	+/-	0.004
Dwell time (s)	23.394	+/-	2.378	1.384	+/-	0.125
10 state model (AIC=527076)		State 1			State 2			State 3			State 4			State 5			State 6			State 7			State 8			State 9			State 10
D (µm²/s)	0.002	+/-	0	0.01	+/-	0	0.017	+/-	0	0.031	+/-	0.001	0.047	+/-	0.001	0.051	+/-	0.004	0.074	+/-	0.001	0.138	+/-	0.002	0.337	+/-	0.009	0.567	+/-	0.018
Occupancy (%)	0.044	+/-	0.004	0.026	+/-	0.004	0.154	+/-	0.007	0.083	+/-	0.008	0.352	+/-	0.012	0.007	+/-	0.002	0.18	+/-	0.012	0.092	+/-	0.006	0.045	+/-	0.003	0.018	+/-	0.003
Dwell time (s)	7.56	+/-	1.444	9.958	+/-	2.818	4.814	+/-	0.525	17.891	+/-	8.347	8.534	+/-	1.488	0.42	+/-	0.048	10.575	+/-	4.55	7.767	+/-	2.816	0.949	+/-	0.104	5.094	+/-	7.85295e+12
10 state model coarse grained 2 state		State 1			State 2
D (µm²/s)	0.051	+/-	0.001	0.402	+/-	0.008
Occupancy (%)	0.938	+/-	0.003	0.062	+/-	0.003
Dwell time (s)	22.888	+/-	2.199	1.233	+/-	0.112
11 state model (AIC=527430)		State 1			State 2			State 3			State 4			State 5			State 6			State 7			State 8			State 9			State 10			State 11
D (µm²/s)	0.001	+/-	0	0.005	+/-	0	0.01	+/-	0	0.018	+/-	0	0.031	+/-	0.001	0.048	+/-	0.001	0.051	+/-	0.003	0.076	+/-	0.001	0.14	+/-	0.002	0.34	+/-	0.009	0.569	+/-	0.018
Occupancy (%)	0.021	+/-	0.002	0.033	+/-	0.003	0.026	+/-	0.005	0.159	+/-	0.007	0.078	+/-	0.009	0.354	+/-	0.012	0.012	+/-	0.002	0.168	+/-	0.011	0.088	+/-	0.005	0.044	+/-	0.003	0.017	+/-	0.003
Dwell time (s)	8.278	+/-	3.147	4.574	+/-	1.22	7.438	+/-	2.109	5.561	+/-	0.697	23.27	+/-	15.714	9.384	+/-	1.86	0.419	+/-	0.046	10.487	+/-	4.018	7.524	+/-	3.555	0.892	+/-	0.094	6.153	+/-	14.319
11 state model coarse grained 2 state		State 1			State 2
D (µm²/s)	0.052	+/-	0.001	0.404	+/-	0.008
Occupancy (%)	0.938	+/-	0.003	0.062	+/-	0.003
Dwell time (s)	21.912	+/-	1.942	1.168	+/-	0.107

## Sheet: Supplementary Data 8
O-30S (n=31023)
2 state model (AIC=144821)		State 1			State 2
D (µm²/s)	0.056	+/-	0.003	0.638	+/-	0.008
Occupancy (%)	0.463	+/-	0.02	0.537	+/-	0.02
Dwell time (s)	3.288	+/-	0.403	3.247	+/-	0.337
2 state model coarse grained 2 state		State 1			State 2
D (µm²/s)	0.056	+/-	0.003	0.638	+/-	0.008
Occupancy (%)	0.463	+/-	0.02	0.537	+/-	0.02
Dwell time (s)	3.288	+/-	0.403	3.247	+/-	0.337
3 state model (AIC=141602)		State 1			State 2			State 3
D (µm²/s)	0.021	+/-	0.001	0.103	+/-	0.003	0.671	+/-	0.008
Occupancy (%)	0.212	+/-	0.022	0.291	+/-	0.017	0.497	+/-	0.021
Dwell time (s)	3.686	+/-	0.707	2.32	+/-	0.301	3.956	+/-	0.531
3 state model coarse grained 2 state		State 1			State 2
D (µm²/s)	0.068	+/-	0.003	0.671	+/-	0.008
Occupancy (%)	0.503	+/-	0.021	0.497	+/-	0.021
Dwell time (s)	4.63	+/-	0.629	3.956	+/-	0.531
4 state model (AIC=140947)		State 1			State 2			State 3			State 4
D (µm²/s)	0.014	+/-	0.001	0.056	+/-	0.002	0.154	+/-	0.005	0.678	+/-	0.008
Occupancy (%)	0.129	+/-	0.019	0.222	+/-	0.017	0.164	+/-	0.016	0.485	+/-	0.022
Dwell time (s)	3.362	+/-	0.837	4.346	+/-	0.969	3.146	+/-	0.881	6.394	+/-	1.007
4 state model coarse grained 2 state		State 1			State 2
D (µm²/s)	0.077	+/-	0.004	0.678	+/-	0.008
Occupancy (%)	0.515	+/-	0.022	0.485	+/-	0.022
Dwell time (s)	7.816	+/-	1.379	6.394	+/-	1.007
5 state model (AIC=140694)		State 1			State 2			State 3			State 4			State 5
D (µm²/s)	0.007	+/-	0.001	0.029	+/-	0.001	0.08	+/-	0.003	0.213	+/-	0.011	0.687	+/-	0.008
Occupancy (%)	0.064	+/-	0.012	0.14	+/-	0.016	0.209	+/-	0.017	0.117	+/-	0.012	0.469	+/-	0.02
Dwell time (s)	1.929	+/-	0.396	3.299	+/-	0.665	5.511	+/-	1.477	3.716	+/-	1.985	9.425	+/-	2.505
5 state model coarse grained 2 state		State 1			State 2
D (µm²/s)	0.087	+/-	0.005	0.687	+/-	0.008
Occupancy (%)	0.531	+/-	0.02	0.469	+/-	0.02
Dwell time (s)	13.033	+/-	3.283	9.425	+/-	2.505
6 state model (AIC=140497)		State 1			State 2			State 3			State 4			State 5			State 6
D (µm²/s)	0.007	+/-	0.001	0.024	+/-	0.001	0.062	+/-	0.002	0.14	+/-	0.005	0.382	+/-	0.013	0.717	+/-	0.009
Occupancy (%)	0.056	+/-	0.01	0.106	+/-	0.015	0.193	+/-	0.016	0.129	+/-	0.015	0.102	+/-	0.011	0.414	+/-	0.02
Dwell time (s)	2.153	+/-	0.65	3.803	+/-	1.234	7.283	+/-	2.171	6.663	+/-	2.2767e+06	2.308	+/-	1.053	18.153	+/-	17.385
6 state model coarse grained 2 state		State 1			State 2
D (µm²/s)	0.068	+/-	0.004	0.651	+/-	0.009
Occupancy (%)	0.484	+/-	0.021	0.516	+/-	0.021
Dwell time (s)	8.369	+/-	1.701	9.1	+/-	2.595
7 state model (AIC=140522)		State 1			State 2			State 3			State 4			State 5			State 6			State 7
D (µm²/s)	0.007	+/-	0.001	0.024	+/-	0.001	0.06	+/-	0.002	0.134	+/-	0.008	0.209	+/-	0.023	0.418	+/-	0.022	0.715	+/-	0.009
Occupancy (%)	0.056	+/-	0.011	0.105	+/-	0.015	0.189	+/-	0.017	0.107	+/-	0.018	0.044	+/-	0.017	0.091	+/-	0.016	0.409	+/-	0.019
Dwell time (s)	1.919	+/-	0.436	4.435	+/-	1.596	5.738	+/-	1.94	34.948	+/-	5.33528e+08	2.513	+/-	1.23166e+07	2.019	+/-	1.164	45.871	+/-	1.3672e+11
7 state model coarse grained 2 state		State 1			State 2
D (µm²/s)	0.075	+/-	0.005	0.661	+/-	0.01
Occupancy (%)	0.501	+/-	0.021	0.499	+/-	0.021
Dwell time (s)	9.013	+/-	1.991	9.215	+/-	4.353
8 state model (AIC=140442)		State 1			State 2			State 3			State 4			State 5			State 6			State 7			State 8
D (µm²/s)	0.007	+/-	0.001	0.021	+/-	0.002	0.035	+/-	0.002	0.072	+/-	0.002	0.13	+/-	0.008	0.192	+/-	0.012	0.401	+/-	0.016	0.713	+/-	0.009
Occupancy (%)	0.058	+/-	0.01	0.063	+/-	0.021	0.096	+/-	0.023	0.15	+/-	0.017	0.067	+/-	0.02	0.064	+/-	0.013	0.085	+/-	0.014	0.417	+/-	0.022
Dwell time (s)	2.303	+/-	0.582	5.112	+/-	3.37	3.69	+/-	1.309	10.819	+/-	10.866	30.135	+/-	1.05713e+13	2.032	+/-	2.591	3.639	+/-	1.416	26.657	+/-	9.12243e+08
8 state model coarse grained 2 state		State 1			State 2
D (µm²/s)	0.074	+/-	0.004	0.66	+/-	0.009
Occupancy (%)	0.498	+/-	0.022	0.502	+/-	0.022
Dwell time (s)	10.783	+/-	2.494	16.104	+/-	4.938
9 state model (AIC=140501)		State 1			State 2			State 3			State 4			State 5			State 6			State 7			State 8			State 9
D (µm²/s)	0.007	+/-	0.001	0.021	+/-	0.003	0.035	+/-	0.002	0.072	+/-	0.003	0.136	+/-	0.007	0.148	+/-	0.031	0.239	+/-	0.036	0.475	+/-	0.057	0.708	+/-	0.01
Occupancy (%)	0.06	+/-	0.011	0.057	+/-	0.023	0.104	+/-	0.027	0.143	+/-	0.018	0.089	+/-	0.019	0.024	+/-	0.01	0.045	+/-	0.015	0.059	+/-	0.021	0.42	+/-	0.024
Dwell time (s)	2.091	+/-	0.513	6.436	+/-	235.629	3.244	+/-	0.867	9.999	+/-	9.132	26.492	+/-	16210440942309	0.515	+/-	1.185	0.99	+/-	4.05162e+12	0.9	+/-	2.262	27.192	+/-	1579.57
9 state model coarse grained 2 state		State 1			State 2
D (µm²/s)	0.08	+/-	0.006	0.679	+/-	0.014
Occupancy (%)	0.521	+/-	0.026	0.479	+/-	0.026
Dwell time (s)	6.683	+/-	2.11	5.841	+/-	3.964
10 state model (AIC=140495)		State 1			State 2			State 3			State 4			State 5			State 6			State 7			State 8			State 9			State 10
D (µm²/s)	0.007	+/-	0.001	0.021	+/-	0.002	0.035	+/-	0.002	0.043	+/-	0.004	0.071	+/-	0.002	0.135	+/-	0.007	0.22	+/-	0.011	0.489	+/-	0.028	0.601	+/-	0.119	0.706	+/-	0.011
Occupancy (%)	0.059	+/-	0.012	0.057	+/-	0.021	0.095	+/-	0.021	0.014	+/-	0.003	0.145	+/-	0.017	0.09	+/-	0.02	0.056	+/-	0.013	0.059	+/-	0.02	0.005	+/-	0.002	0.418	+/-	0.025
Dwell time (s)	2.263	+/-	0.754	5.19	+/-	3.947	4.515	+/-	3.369	0.226	+/-	0.039	12.492	+/-	13.22	11.03	+/-	17.14	2.491	+/-	4.66466e+10	1.849	+/-	1.381	0.092	+/-	0.024	20.035	+/-	384931
10 state model coarse grained 2 state		State 1			State 2
D (µm²/s)	0.078	+/-	0.004	0.678	+/-	0.009
Occupancy (%)	0.517	+/-	0.022	0.483	+/-	0.022
Dwell time (s)	6.361	+/-	1.163	4.599	+/-	1.486
11 state model (AIC=140537)		State 1			State 2			State 3			State 4			State 5			State 6			State 7			State 8			State 9			State 10			State 11
D (µm²/s)	0.007	+/-	0.001	0.013	+/-	0.003	0.02	+/-	0.002	0.035	+/-	0.002	0.072	+/-	0.002	0.136	+/-	0.017	0.137	+/-	0.007	0.227	+/-	0.017	0.501	+/-	0.038	0.613	+/-	0.064	0.707	+/-	0.009
Occupancy (%)	0.058	+/-	0.011	0.004	+/-	0.002	0.055	+/-	0.02	0.101	+/-	0.025	0.148	+/-	0.018	0.027	+/-	0.006	0.083	+/-	0.018	0.05	+/-	0.014	0.051	+/-	0.017	0.006	+/-	0.003	0.419	+/-	0.022
Dwell time (s)	2.639	+/-	0.96	0.225	+/-	0.057	6.259	+/-	9.91474e+08	3.935	+/-	1.193	11.822	+/-	14.021	0.377	+/-	0.079	72.929	+/-	4.13843e+12	1.409	+/-	5.43389e+08	1.387	+/-	2.672	0.088	+/-	0.027	30.677	+/-	386832
11 state model coarse grained 2 state		State 1			State 2
D (µm²/s)	0.08	+/-	0.006	0.684	+/-	0.013
Occupancy (%)	0.524	+/-	0.023	0.476	+/-	0.023
Dwell time (s)	5.165	+/-	1.12	4.034	+/-	1.08

## Sheet: Supplementary Data 9
O-30S-U1400 (n=43010)
2 state model (AIC=227997)		State 1			State 2
D (µm²/s)	0.049	+/-	0.002	0.546	+/-	0.004
Occupancy (%)	0.168	+/-	0.011	0.832	+/-	0.011
Dwell time (s)	1.587	+/-	0.186	5.224	+/-	0.383
2 state model coarse grained 2 state		State 1			State 2
D (µm²/s)	0.049	+/-	0.002	0.546	+/-	0.004
Occupancy (%)	0.168	+/-	0.011	0.832	+/-	0.011
Dwell time (s)	1.587	+/-	0.186	5.224	+/-	0.383
3 state model (AIC=227151)		State 1			State 2			State 3
D (µm²/s)	0.038	+/-	0.002	0.308	+/-	0.008	0.605	+/-	0.006
Occupancy (%)	0.136	+/-	0.011	0.227	+/-	0.013	0.638	+/-	0.016
Dwell time (s)	2.832	+/-	0.444	3.906	+/-	0.648	15.173	+/-	4.558
3 state model coarse grained 2 state		State 1			State 2
D (µm²/s)	0.038	+/-	0.061	0.527	+/-	0.029
Occupancy (%)	0.136	+/-	0.084	0.864	+/-	0.084
Dwell time (s)	2.832	+/-	13.535	9.631	+/-	2.6
4 state model (AIC=226572)		State 1			State 2			State 3			State 4
D (µm²/s)	0.009	+/-	0.001	0.052	+/-	0.002	0.307	+/-	0.007	0.601	+/-	0.005
Occupancy (%)	0.029	+/-	0.005	0.115	+/-	0.011	0.202	+/-	0.012	0.654	+/-	0.015
Dwell time (s)	2.312	+/-	0.718	2.232	+/-	0.342	4.299	+/-	0.97	12.845	+/-	2.904
4 state model coarse grained 2 state		State 1			State 2
D (µm²/s)	0.043	+/-	0.052	0.532	+/-	0.026
Occupancy (%)	0.144	+/-	0.071	0.856	+/-	0.071
Dwell time (s)	3.083	+/-	5.961	9.591	+/-	1.804
5 state model (AIC=226484)		State 1			State 2			State 3			State 4			State 5
D (µm²/s)	0.008	+/-	0.001	0.044	+/-	0.002	0.115	+/-	0.006	0.36	+/-	0.01	0.612	+/-	0.007
Occupancy (%)	0.028	+/-	0.004	0.088	+/-	0.01	0.049	+/-	0.006	0.242	+/-	0.018	0.593	+/-	0.02
Dwell time (s)	2.383	+/-	0.819	3.312	+/-	0.877	1.293	+/-	0.328	6.874	+/-	3.629	14.72	+/-	2.435
5 state model coarse grained 2 state		State 1			State 2
D (µm²/s)	0.059	+/-	0.003	0.539	+/-	0.005
Occupancy (%)	0.165	+/-	0.013	0.835	+/-	0.013
Dwell time (s)	3.527	+/-	0.63	11.057	+/-	1.72
6 state model (AIC=226337)		State 1			State 2			State 3			State 4			State 5			State 6
D (µm²/s)	0	+/-	0	0.011	+/-	0.001	0.046	+/-	0.002	0.116	+/-	0.005	0.359	+/-	0.009	0.612	+/-	0.007
Occupancy (%)	0.004	+/-	0.002	0.031	+/-	0.005	0.082	+/-	0.01	0.049	+/-	0.006	0.239	+/-	0.021	0.596	+/-	0.023
Dwell time (s)	2.49	+/-	1.846	2.207	+/-	0.583	3.898	+/-	1.187	1.357	+/-	0.282	6.679	+/-	3.018	15.11	+/-	2.548
6 state model coarse grained 2 state		State 1			State 2
D (µm²/s)	0.059	+/-	0.003	0.54	+/-	0.005
Occupancy (%)	0.166	+/-	0.013	0.834	+/-	0.013
Dwell time (s)	3.834	+/-	0.603	11.095	+/-	1.47
7 state model (AIC=226358)		State 1			State 2			State 3			State 4			State 5			State 6			State 7
D (µm²/s)	0.001	+/-	0	0.011	+/-	0.001	0.046	+/-	0.002	0.107	+/-	0.006	0.319	+/-	0.007	0.597	+/-	0.006	0.617	+/-	0.031
Occupancy (%)	0.004	+/-	0.002	0.03	+/-	0.005	0.08	+/-	0.011	0.046	+/-	0.006	0.181	+/-	0.013	0.582	+/-	0.029	0.076	+/-	0.026
Dwell time (s)	1.747	+/-	1.466	2.188	+/-	0.494	3.761	+/-	1.171	1.348	+/-	0.32	6.679	+/-	1.62065e+13	26.313	+/-	1.62065e+13	0.636	+/-	0.856
7 state model coarse grained 2 state		State 1			State 2
D (µm²/s)	0.056	+/-	0.003	0.539	+/-	0.005
Occupancy (%)	0.161	+/-	0.014	0.839	+/-	0.014
Dwell time (s)	3.702	+/-	0.743	10.925	+/-	1.899
8 state model (AIC=226358)		State 1			State 2			State 3			State 4			State 5			State 6			State 7			State 8
D (µm²/s)	0	+/-	0	0.01	+/-	0.001	0.045	+/-	0.002	0.046	+/-	0.003	0.114	+/-	0.005	0.364	+/-	0.014	0.487	+/-	0.041	0.61	+/-	0.009
Occupancy (%)	0.004	+/-	0.002	0.026	+/-	0.004	0.072	+/-	0.01	0.028	+/-	0.004	0.038	+/-	0.005	0.22	+/-	0.027	0.028	+/-	0.009	0.585	+/-	0.026
Dwell time (s)	1.691	+/-	1.515	3.35	+/-	1.838	7.676	+/-	4.476	0.448	+/-	0.074	2.043	+/-	1.005	16.483	+/-	1.43926e+11	0.291	+/-	0.091	58.792	+/-	1.07803e+11
8 state model coarse grained 2 state		State 1			State 2
D (µm²/s)	0.055	+/-	0.003	0.541	+/-	0.005
Occupancy (%)	0.167	+/-	0.011	0.833	+/-	0.011
Dwell time (s)	2.338	+/-	0.353	7.374	+/-	0.82
9 state model (AIC=226345)		State 1			State 2			State 3			State 4			State 5			State 6			State 7			State 8			State 9
D (µm²/s)	0	+/-	0	0.01	+/-	0.001	0.045	+/-	0.002	0.047	+/-	0.003	0.108	+/-	0.005	0.319	+/-	0.008	0.598	+/-	0.019	0.6	+/-	0.096	0.737	+/-	0.329
Occupancy (%)	0.004	+/-	0.002	0.025	+/-	0.004	0.07	+/-	0.009	0.028	+/-	0.004	0.032	+/-	0.005	0.178	+/-	0.014	0.618	+/-	0.15	0.044	+/-	0.144	0	+/-	0.008
Dwell time (s)	2.49	+/-	1.911	3.284	+/-	1.455	6.33	+/-	4.217	0.512	+/-	0.086	2.877	+/-	6.69467e+11	4.137	+/-	5.093	12.688	+/-	20.384	2.12262e+09	+/-	1.07168e+13	0.03	+/-	0
9 state model coarse grained 2 state		State 1			State 2
D (µm²/s)	0.052	+/-	0.013	0.539	+/-	0.008
Occupancy (%)	0.159	+/-	0.02	0.841	+/-	0.02
Dwell time (s)	2.739	+/-	0.92	8.786	+/-	0.941
10 state model (AIC=226358)		State 1			State 2			State 3			State 4			State 5			State 6			State 7			State 8			State 9			State 10
D (µm²/s)	0	+/-	0.003	0.01	+/-	0.001	0.045	+/-	0.002	0.047	+/-	0.003	0.11	+/-	0.005	0.321	+/-	0.009	0.451	+/-	0.035	0.596	+/-	0.007	0.611	+/-	0.183	0.66	+/-	0.076
Occupancy (%)	0.004	+/-	0.002	0.026	+/-	0.004	0.074	+/-	0.009	0.024	+/-	0.004	0.036	+/-	0.005	0.162	+/-	0.014	0.019	+/-	0.004	0.623	+/-	0.061	0.027	+/-	0.056	0.006	+/-	0.004
Dwell time (s)	2.49	+/-	1.71	3.363	+/-	2.75	5.419	+/-	2.257	0.433	+/-	0.063	2.029	+/-	0.89	113.691	+/-	38.603	0.236	+/-	0.039	255.598	+/-	8.16487e+12	2.794	+/-	27715.7	0.038	+/-	0.01
10 state model coarse grained 2 state		State 1			State 2
D (µm²/s)	0.053	+/-	0.01	0.541	+/-	0.006
Occupancy (%)	0.163	+/-	0.016	0.837	+/-	0.016
Dwell time (s)	2.294	+/-	0.501	7.893	+/-	0.871
11 state model (AIC=226410)		State 1			State 2			State 3			State 4			State 5			State 6			State 7			State 8			State 9			State 10			State 11
D (µm²/s)	0	+/-	0	0.01	+/-	0.001	0.045	+/-	0.002	0.046	+/-	0.003	0.108	+/-	0.005	0.324	+/-	0.009	0.428	+/-	0.042	0.556	+/-	0.031	0.598	+/-	0.006	0.599	+/-	0.147	0.637	+/-	0.048
Occupancy (%)	0.004	+/-	0.002	0.025	+/-	0.004	0.072	+/-	0.009	0.026	+/-	0.004	0.033	+/-	0.005	0.171	+/-	0.014	0.017	+/-	0.005	0.012	+/-	0.007	0.477	+/-	0.066	0.144	+/-	0.064	0.018	+/-	0.006
Dwell time (s)	1.691	+/-	1.769	3.317	+/-	1.794	7.055	+/-	3.223	0.477	+/-	0.071	2.664	+/-	2.542	11.773	+/-	8.19377e+12	0.202	+/-	0.051	0.03	+/-	0	69.73	+/-	9.89505e+08	23.813	+/-	1277.76	0.03	+/-	0
11 state model coarse grained 2 state		State 1			State 2
D (µm²/s)	0.052	+/-	0.002	0.539	+/-	0.005
Occupancy (%)	0.16	+/-	0.011	0.84	+/-	0.011
Dwell time (s)	2.515	+/-	0.422	8.391	+/-	0.846

[truncated: 19 more sheets: Supplementary Data 10, Supplementary Data 11, Supplementary Data 12, Supplementary Data 13, Supplementary Data 14, Supplementary Data 15, Supplementary Data 16, Supplementary Data 17, Supplementary Data 18, Supplementary Data 19, Supplementary Data 20, Supplementary Data 21, Supplementary Data 22, Supplementary Data 23, Supplementary Data 24, Supplementary Data 25, Supplementary Data 26, Supplementary Data 27, Supplementary Data 28]
