# Supplementary material for: Direct measurements of mRNA translation kinetics in living cells
Source: Nat Commun. 2022 Apr 6;13:1852. doi: 10.1038/s41467-022-29515-x (PMC8986856; doi:10.1038/s41467-022-29515-x)
Supplement: Supplementary file 6 — Source Data [file 41467_2022_29515_MOESM6_ESM.xlsx]

## Sheet: Figure 2
Figure 2
		1 State		2 State		3 State		4 State		5 State		6 State		7 State		8 State		9 State		10 State		11 State
		Occupancy (%)	D (µm²/s)	Occupancy (%)	D (µm²/s)	Occupancy (%)	D (µm²/s)	Occupancy (%)	D (µm²/s)	Occupancy (%)	D (µm²/s)	Occupancy (%)	D (µm²/s)	Occupancy (%)	D (µm²/s)	Occupancy (%)	D (µm²/s)	Occupancy (%)	D (µm²/s)	Occupancy (%)	D (µm²/s)	Occupancy (%)	D (µm²/s)
	50S (L9-HaloTag)	1	0.086828	0.85198	0.039043	0.41909	0.018814	0.19056	0.011186	0.082315	0.0057949	0.056838	0.004215	0.046047	0.0032648	0.045185	0.0032943	0.034071	0.0021295	0.055133	0.0032001	0.024649	0.0023578
				0.14802	0.35939	0.46128	0.06427	0.5274	0.04088	0.27144	0.022356	0.18243	0.016652	0.13276	0.013035	0.13865	0.013151	0.022469	0.006906	0.065971	0.010439	0.082601	0.007824
						0.11964	0.40901	0.19827	0.11201	0.42251	0.050725	0.38984	0.039389	0.24768	0.03026	0.26041	0.030969	0.16004	0.014802	0.2315	0.023855	0.022509	0.015582
								0.083772	0.49825	0.14781	0.13443	0.20885	0.073133	0.31736	0.050924	0.18981	0.053213	0.24923	0.033714	0.032658	0.030921	0.21385	0.02491
										0.075925	0.52285	0.092681	0.17068	0.12585	0.097856	0.12898	0.053608	0.13948	0.053744	0.34814	0.049252	0.1605	0.038706
												0.069361	0.54366	0.06492	0.20074	0.11378	0.10422	0.16217	0.054683	0.14866	0.099745	0.13357	0.056328
														0.065388	0.55605	0.057836	0.20866	0.10955	0.10525	0.058039	0.23102	0.13307	0.056407
																0.065356	0.55561	0.05768	0.20924	0.0015106	0.5403	0.096453	0.1028
																		0.065302	0.55559	0.056159	0.56668	0.062633	0.18878
																				0.0022285	0.71248	0.027781	0.43427
																						0.04239	0.60205
		1 State		2 State		3 State		4 State		5 State		6 State		7 State		8 State		9 State		10 State		11 State
		Occupancy (%)	D (µm²/s)	Occupancy (%)	D (µm²/s)	Occupancy (%)	D (µm²/s)	Occupancy (%)	D (µm²/s)	Occupancy (%)	D (µm²/s)	Occupancy (%)	D (µm²/s)	Occupancy (%)	D (µm²/s)	Occupancy (%)	D (µm²/s)	Occupancy (%)	D (µm²/s)	Occupancy (%)	D (µm²/s)	Occupancy (%)	D (µm²/s)
	50S (H98-MS2-HaloTag)	1	0.081431	0.83905	0.042174	0.31582	0.016387	0.21164	0.011258	0.053505	0.0026273	0.040813	0.0017226	0.040831	0.0017234	0.015789	0.00032526	0.011418	0.00023949	0.011384	0.00023559	0.045575	0.00081408
				0.16095	0.28557	0.56085	0.062158	0.29397	0.038464	0.21643	0.020231	0.12612	0.014458	0.12622	0.014474	0.054089	0.0048853	0.046321	0.0036367	0.045663	0.003575	0.039737	0.008785
						0.12333	0.33313	0.38844	0.074716	0.47173	0.051243	0.35401	0.037894	0.36113	0.037954	0.15805	0.019395	0.11626	0.016035	0.11113	0.015754	0.15379	0.019415
								0.10595	0.36156	0.17511	0.10996	0.31119	0.06842	0.31206	0.069979	0.38813	0.043889	0.28326	0.036279	0.2571	0.034674	0.11335	0.035882
										0.083225	0.40704	0.099001	0.15057	0.092042	0.15567	0.24434	0.079217	0.29832	0.05914	0.053095	0.056823	0.046785	0.041927
												0.068871	0.44072	0.063429	0.43966	0.074344	0.17037	0.12857	0.099183	0.27287	0.057857	0.31524	0.054398
														0.0042816	0.50979	0.061048	0.44623	0.053568	0.19743	0.13214	0.098373	0.15978	0.090372
																0.0042076	0.50434	0.058289	0.45238	0.05421	0.19695	0.061817	0.18556
																		0.0040033	0.51424	0.058548	0.4506	0.060437	0.44908
																				0.0038651	0.52947	0.0032519	0.46188
																						0.00023271	1.0902
		1 State		2 State		3 State		4 State		5 State		6 State		7 State		8 State		9 State		10 State		11 State
		Occupancy (%)	D (µm²/s)	Occupancy (%)	D (µm²/s)	Occupancy (%)	D (µm²/s)	Occupancy (%)	D (µm²/s)	Occupancy (%)	D (µm²/s)	Occupancy (%)	D (µm²/s)	Occupancy (%)	D (µm²/s)	Occupancy (%)	D (µm²/s)	Occupancy (%)	D (µm²/s)	Occupancy (%)	D (µm²/s)	Occupancy (%)	D (µm²/s)
	30S (S2-HaloTag)	1	0.096555	0.81747	0.047022	0.30894	0.016526	0.17921	0.0097627	0.18879	0.010546	0.045521	0.0040565	0.023787	0.0027349	0.047566	0.0026184	0.02215	0.0024073	0.0074995	0.0011256	0.007894	0.0011061
				0.18253	0.31692	0.53794	0.07077	0.26266	0.036498	0.28858	0.039883	0.15929	0.016233	0.075925	0.0089347	0.043917	0.0093812	0.074198	0.0085951	0.039334	0.0040788	0.037587	0.00423
						0.15312	0.34806	0.46297	0.090373	0.3653	0.084037	0.33062	0.044658	0.17321	0.023412	0.12409	0.017953	0.1579	0.021956	0.067688	0.011686	0.085664	0.011766
								0.095162	0.45465	0.10698	0.21168	0.29345	0.087147	0.32105	0.052148	0.21739	0.038674	0.28993	0.048613	0.15304	0.0235	0.14392	0.025746
										0.050355	0.59629	0.11765	0.19588	0.24549	0.09346	0.38796	0.077611	0.026481	0.076706	0.011425	0.043827	0.013372	0.045129
												0.053479	0.58422	0.10873	0.20373	0.12919	0.19726	0.22198	0.083672	0.27705	0.050217	0.079492	0.047267
														0.051803	0.59164	0.02709	0.57452	0.10587	0.14677	0.23623	0.083494	0.22777	0.05444
																0.022793	0.63178	0.059483	0.27763	0.10767	0.14804	0.20661	0.08794
																		0.04201	0.63119	0.058074	0.2805	0.098918	0.15145
																				0.041989	0.63056	0.056019	0.28025
																						0.042749	0.62884
		1 State		2 State		3 State		4 State		5 State		6 State		7 State		8 State		9 State		10 State		11 State
		Occupancy (%)	D (µm²/s)	Occupancy (%)	D (µm²/s)	Occupancy (%)	D (µm²/s)	Occupancy (%)	D (µm²/s)	Occupancy (%)	D (µm²/s)	Occupancy (%)	D (µm²/s)	Occupancy (%)	D (µm²/s)	Occupancy (%)	D (µm²/s)	Occupancy (%)	D (µm²/s)	Occupancy (%)	D (µm²/s)	Occupancy (%)	D (µm²/s)
	30S (h6-MS2-HaloTag)	1	0.073407	0.83831	0.039561	0.27457	0.013737	0.25559	0.012721	0.18756	0.0097328	0.046168	0.0029703	0.036574	0.0016232	0.036498	0.0016236	0.038851	0.0016309	0.043662	0.0018089	0.020987	0.0010159
				0.16169	0.24733	0.60455	0.056589	0.48186	0.047285	0.17188	0.030991	0.13246	0.014147	0.054906	0.0096878	0.054455	0.0096203	0.04075	0.0098045	0.025754	0.0098152	0.032552	0.0045837
						0.12087	0.29082	0.20787	0.11231	0.46273	0.055929	0.32026	0.035617	0.19399	0.021669	0.18687	0.021293	0.18076	0.019504	0.15426	0.016623	0.026486	0.010471
								0.054678	0.43201	0.12607	0.13817	0.32456	0.062233	0.37931	0.046098	0.37401	0.045343	0.35113	0.043966	0.083353	0.030996	0.15865	0.018382
										0.051764	0.43915	0.12502	0.13789	0.19691	0.077461	0.19448	0.074297	0.010769	0.055535	0.35242	0.046572	0.078061	0.031334
												0.051538	0.44105	0.090886	0.159	0.092912	0.1407	0.20433	0.067655	0.0070519	0.051187	0.35421	0.047567
														0.047429	0.45497	0.042102	0.3315	0.10684	0.12871	0.17962	0.074252	0.011571	0.051422
																0.018675	0.56133	0.045	0.30879	0.091686	0.13806	0.16759	0.076264
																		0.021569	0.55718	0.044514	0.33654	0.088398	0.14018
																				0.01768	0.56737	0.044403	0.3405
																						0.017102	0.56944

## Sheet: Figure 3a
Figure 3a
	30S	Apparent diffusion coefficient	0.0075	0.0225	0.0375	0.0525	0.0675	0.0825	0.0975	0.1125	0.1275	0.1425	0.1575	0.1725	0.1875	0.2025	0.2175	0.2325	0.2475	0.2625	0.2775	0.2925	0.3075	0.3225	0.3375	0.3525	0.3675	0.3825	0.3975	0.4125	0.4275	0.4425	0.4575	0.4725	0.4875	0.5025	0.5175	0.5325	0.5475	0.5625	0.5775	0.5925	0.6075	0.6225	0.6375	0.6525	0.6675	0.6825	0.6975
		Fraction	0.11978	0.21975	0.17484	0.11881	0.087418	0.051678	0.038638	0.025356	0.024149	0.016663	0.01618	0.012316	0.0084521	0.008935	0.0070031	0.0070031	0.0053127	0.0033808	0.0048298	0.0043468	0.0045883	0.0031393	0.0028979	0.0016904	0.0019319	0.0031393	0.0012074	0.0012074	0.0014489	0.0014489	0.0026564	0.0019319	0.00048298	0.0021734	0.0016904	0.00072446	0.00048298	0.00048298	0.00048298	0.00048298	0.0012074	0.00024149	0.00048298	0.00024149	0.00024149	0	0.00072446
	O-30S	Apparent diffusion coefficient	0.0075	0.0225	0.0375	0.0525	0.0675	0.0825	0.0975	0.1125	0.1275	0.1425	0.1575	0.1725	0.1875	0.2025	0.2175	0.2325	0.2475	0.2625	0.2775	0.2925	0.3075	0.3225	0.3375	0.3525	0.3675	0.3825	0.3975	0.4125	0.4275	0.4425	0.4575	0.4725	0.4875	0.5025	0.5175	0.5325	0.5475	0.5625	0.5775	0.5925	0.6075	0.6225	0.6375	0.6525	0.6675	0.6825	0.6975
		Fraction	0.042772	0.070145	0.060308	0.049187	0.043627	0.03379	0.029512	0.018392	0.021814	0.01882	0.014542	0.011548	0.019247	0.014542	0.013259	0.012404	0.019675	0.012831	0.0085543	0.010693	0.013259	0.01497	0.010265	0.015825	0.012831	0.014115	0.010265	0.012831	0.0098375	0.0085543	0.017964	0.010693	0.008982	0.0076989	0.011548	0.014115	0.0072712	0.012831	0.0064157	0.0081266	0.014115	0.011976	0.011121	0.0081266	0.008982	0.005988	0.0085543
	O-30S-U1400	Apparent diffusion coefficient	0.0075	0.0225	0.0375	0.0525	0.0675	0.0825	0.0975	0.1125	0.1275	0.1425	0.1575	0.1725	0.1875	0.2025	0.2175	0.2325	0.2475	0.2625	0.2775	0.2925	0.3075	0.3225	0.3375	0.3525	0.3675	0.3825	0.3975	0.4125	0.4275	0.4425	0.4575	0.4725	0.4875	0.5025	0.5175	0.5325	0.5475	0.5625	0.5775	0.5925	0.6075	0.6225	0.6375	0.6525	0.6675	0.6825	0.6975
		Fraction	0.026506	0.033494	0.033494	0.023133	0.018072	0.018554	0.021446	0.018554	0.018554	0.021687	0.024096	0.02241	0.021446	0.022651	0.024337	0.025301	0.021205	0.023133	0.023855	0.020241	0.020964	0.018795	0.021928	0.019518	0.018072	0.020482	0.019036	0.01759	0.017831	0.018313	0.017108	0.013976	0.01494	0.013494	0.013494	0.01253	0.010843	0.01253	0.011566	0.0096386	0.01253	0.010602	0.0091566	0.006747	0.011807	0.0081928	0.0072289
[truncated: 953 more columns]

## Sheet: Figure 3b
Figure 3b
	30S	Weighted				Individual data points
		mean	SD		mean	SD	mean	SD	mean	SD	mean	SD	mean	SD
	Bound state	0.94174	0.0069742		0.95257	0.0026356	0.93922	0.0030026	0.93343	0.0037096	0.93781	0.0032243	0.9385	0.0033068
	Free state	0.058258	0.0069742		0.047429	0.0026356	0.060778	0.0030026	0.066569	0.0037096	0.062194	0.0032243	0.061504	0.0033068
	O-30S	Weighted				Individual data points
		mean	SD		mean	SD	mean	SD	mean	SD	mean	SD	mean	SD
	Bound state	0.51136	0.010703		0.50085	0.021125	0.4979	0.022136	0.52086	0.025523	0.51736	0.021825	0.52376	0.022797
	Free state	0.48864	0.010703		0.49915	0.021125	0.5021	0.022136	0.47914	0.025523	0.48264	0.021825	0.47624	0.022797
	O-30S-U1400	Weighted				Individual data points
		mean	SD		mean	SD	mean	SD	mean	SD	mean	SD	mean	SD
	Bound state	0.16248	0.002995		0.16075	0.01398	0.16679	0.011131	0.15932	0.02015	0.16337	0.016232	0.15988	0.010989
	Free state	0.83752	0.002995		0.83925	0.01398	0.83321	0.011131	0.84068	0.02015	0.83663	0.016232	0.84012	0.010989

## Sheet: Figure 3c
Figure 3c
	30S	Apparent diffusion coefficient	0.0075	0.0225	0.0375	0.0525	0.0675	0.0825	0.0975	0.1125	0.1275	0.1425	0.1575	0.1725	0.1875	0.2025	0.2175	0.2325	0.2475	0.2625	0.2775	0.2925	0.3075	0.3225	0.3375	0.3525	0.3675	0.3825	0.3975	0.4125	0.4275	0.4425	0.4575	0.4725	0.4875	0.5025	0.5175	0.5325	0.5475	0.5625	0.5775	0.5925	0.6075	0.6225	0.6375	0.6525	0.6675	0.6825	0.6975
		Fraction	0.14992	0.19874	0.14583	0.097953	0.061417	0.054488	0.041575	0.035906	0.022047	0.020472	0.014173	0.014488	0.014803	0.010079	0.0094488	0.010079	0.0056693	0.0062992	0.0047244	0.0044094	0.0053543	0.0047244	0.0047244	0.0056693	0.0034646	0.0015748	0.0037795	0.0022047	0.0022047	0.0022047	0.0031496	0.0015748	0.0012598	0.00094488	0.00094488	0.0012598	0.0015748	0.0012598	0.0015748	0.0022047	0.0012598	0.0015748	0.0012598	0.0012598	0.00094488	0.00031496	0.00094488
	30S + KSG	Apparent diffusion coefficient	0.0075	0.0225	0.0375	0.0525	0.0675	0.0825	0.0975	0.1125	0.1275	0.1425	0.1575	0.1725	0.1875	0.2025	0.2175	0.2325	0.2475	0.2625	0.2775	0.2925	0.3075	0.3225	0.3375	0.3525	0.3675	0.3825	0.3975	0.4125	0.4275	0.4425	0.4575	0.4725	0.4875	0.5025	0.5175	0.5325	0.5475	0.5625	0.5775	0.5925	0.6075	0.6225	0.6375	0.6525	0.6675	0.6825	0.6975
		Fraction	0.031048	0.058468	0.055444	0.048589	0.034073	0.03125	0.032056	0.027016	0.024194	0.025605	0.025	0.022581	0.02379	0.020161	0.022782	0.021169	0.018548	0.017742	0.016532	0.017742	0.014113	0.016532	0.013508	0.014718	0.015121	0.014516	0.0125	0.0125	0.018347	0.0125	0.011089	0.01129	0.011089	0.0078629	0.01129	0.0082661	0.010081	0.010081	0.0072581	0.0072581	0.0076613	0.0084677	0.0064516	0.0072581	0.0052419	0.008871	0.0076613
	50S	Apparent diffusion coefficient	0.0075	0.0225	0.0375	0.0525	0.0675	0.0825	0.0975	0.1125	0.1275	0.1425	0.1575	0.1725	0.1875	0.2025	0.2175	0.2325	0.2475	0.2625	0.2775	0.2925	0.3075	0.3225	0.3375	0.3525	0.3675	0.3825	0.3975	0.4125	0.4275	0.4425	0.4575	0.4725	0.4875	0.5025	0.5175	0.5325	0.5475	0.5625	0.5775	0.5925	0.6075	0.6225	0.6375	0.6525	0.6675	0.6825	0.6975
		Fraction	0.17416	0.22749	0.16865	0.10567	0.063256	0.046472	0.031944	0.024454	0.017506	0.013987	0.010467	0.0090236	0.0076701	0.0067677	0.004963	0.0062263	0.006497	0.0054142	0.0040606	0.0036095	0.0028876	0.0026169	0.0039704	0.0027973	0.0018047	0.0032485	0.001895	0.0027973	0.0020754	0.0022559	0.001895	0.0019852	0.001534	0.001534	0.0016243	0.0011731	0.00090236	0.0011731	0.00090236	0.0009926	0.0009926	0.0013535	0.0012633	0.00081213	0.0009926	0.0009926	0.00045118
	50S + KSG	Apparent diffusion coefficient	0.0075	0.0225	0.0375	0.0525	0.0675	0.0825	0.0975	0.1125	0.1275	0.1425	0.1575	0.1725	0.1875	0.2025	0.2175	0.2325	0.2475	0.2625	0.2775	0.2925	0.3075	0.3225	0.3375	0.3525	0.3675	0.3825	0.3975	0.4125	0.4275	0.4425	0.4575	0.4725	0.4875	0.5025	0.5175	0.5325	0.5475	0.5625	0.5775	0.5925	0.6075	0.6225	0.6375	0.6525	0.6675	0.6825	0.6975
		Fraction	0.017928	0.025224	0.023556	0.023348	0.019387	0.017511	0.017928	0.014176	0.018553	0.016052	0.016469	0.019387	0.017302	0.017094	0.01626	0.019596	0.020013	0.021263	0.020638	0.019179	0.017928	0.01897	0.022097	0.023139	0.017928	0.017928	0.019179	0.017511	0.017719	0.017928	0.016677	0.015009	0.013342	0.015426	0.015843	0.016677	0.013342	0.012925	0.015843	0.010006	0.015426	0.013133	0.012299	0.0097978	0.011882	0.0095893	0.0095893
[truncated: 953 more columns]

## Sheet: Figure 3d
Figure 3d
	30S	Weighted				Individual data points
		mean	SD		mean	SD	mean	SD	mean	SD	mean	SD	mean	SD
	Free state	0.069642	0.023779		0.051803	0.0027559	0.049883	0.0036798	0.10149	0.0049381	0.10006	0.0048392	0.098767	0.0049205
	30S + KSG	Weighted				Individual data points
		mean	SD		mean	SD	mean	SD	mean	SD	mean	SD	mean	SD
	Free state	0.54697	0.0036682		0.54038	0.015753	0.55123	0.017052	0.5488	0.015797	0.54744	0.017	0.54774	0.015903
	50S	Weighted				Individual data points
		mean	SD		mean	SD	mean	SD	mean	SD	mean	SD	mean	SD
	Free state	0.06505	0.0031968		0.065388	0.0034319	0.065356	0.0031745	0.065302	0.0031424	0.059898	0.0032056	0.070171	0.0035052
	50S + KSG	Weighted				Individual data points
		mean	SD		mean	SD	mean	SD	mean	SD	mean	SD	mean	SD
	Free state	0.80096	0.0087487		0.79399	0.011158	0.79596	0.011726	0.81269	0.011518	0.79749	0.011218	0.82479	0.027464

## Sheet: Figure 4a
Figure 4a
		30S (S2-HaloTag)		30S (h6-MS2-HaloTag)		50S (L9-HaloTag)		50S (H98-MS2-HaloTag)
		mean	SD	mean	SD	mean	SD	mean	SD
	State 1	0.84688	0.0050225	0.87913	0.0046047	0.88036	0.0043053	0.87667	0.005713
		0.90484	0.0039189	0.94532	0.003035	0.91623	0.0036568	0.89405	0.0055471
		0.94965	0.0027822	0.94824	0.0024949	0.92408	0.0031888	0.91677	0.004918
		0.94652	0.0027913	0.94846	0.002691	0.93064	0.0034466	0.93113	0.0045239
		0.9482	0.0027559	0.95257	0.0026356	0.93461	0.0034319	0.93229	0.0042663
		0.95012	0.0036798	0.93922	0.0030026	0.93464	0.0031745	0.93474	0.0040414
		0.89851	0.0049381	0.93343	0.0037096	0.9347	0.0031424	0.93771	0.0045302
		0.89994	0.0048392	0.93781	0.0032243	0.9401	0.0032056	0.93759	0.0041318
		0.90123	0.0049205	0.9385	0.0033068	0.92983	0.0035052	0.93608	0.0042148
		30S (S2-HaloTag)		30S (h6-MS2-HaloTag)		50S (L9-HaloTag)		50S (H98-MS2-HaloTag)
		mean	SD	mean	SD	mean	SD	mean	SD
	State 2	0.15312	0.0050225	0.12087	0.0046047	0.11964	0.0043053	0.12333	0.005713
		0.095162	0.0039189	0.054678	0.003035	0.083772	0.0036568	0.10595	0.0055471
		0.050355	0.0027822	0.051764	0.0024949	0.075925	0.0031888	0.083225	0.004918
		0.053479	0.0027913	0.051538	0.002691	0.069361	0.0034466	0.068871	0.0045239
		0.051803	0.0027559	0.047429	0.0026356	0.065388	0.0034319	0.067711	0.0042663
		0.049883	0.0036798	0.060778	0.0030026	0.065356	0.0031745	0.065255	0.0040414
		0.10149	0.0049381	0.066569	0.0037096	0.065302	0.0031424	0.062292	0.0045302
		0.10006	0.0048392	0.062194	0.0032243	0.059898	0.0032056	0.062413	0.0041318
		0.098767	0.0049205	0.061504	0.0033068	0.070171	0.0035052	0.063921	0.0042148

## Sheet: Figure 4b
Figure 4b
		30S (S2-HaloTag)		30S (h6-MS2-HaloTag)		50S (L9-HaloTag)		50S (H98-MS2-HaloTag)
		mean	SD	mean	SD	mean	SD	mean	SD
	State 1	7.79048	0.41039	9.70486	0.69062	8.54568	0.48605	9.5152	0.74509
		10.8319	0.78658	23.5319	2.5584	16.3393	1.1229	12.8512	1.1249
		36.3097	3.4639	27.4943	2.8548	18.4628	1.2997	20.1264	2.1581
		29.3627	2.9284	26.5836	3.0557	22.1409	1.8342	22.1053	2.4941
		28.7448	3.0409	30.2642	3.4226	22.4631	1.7913	19.1917	1.892
		29.0976	3.5928	29.3503	3.0981	23.3363	1.8662	19.2319	2.0013
		28.718	3.412	23.3939	2.3783	23.8421	1.8637	20.2276	1.9333
		28.4291	3.057	22.8883	2.1989	23.2599	1.9217	20.9658	1.9521
		26.3729	2.7998	21.9122	1.9421	23.7642	1.7882	21.3294	2.1753
		30S (S2-HaloTag)		30S (h6-MS2-HaloTag)		50S (L9-HaloTag)		50S (H98-MS2-HaloTag)
		mean	SD	mean	SD	mean	SD	mean	SD
	State 2	1.4078	0.0814	1.1342	0.063873	1.0567	0.060757	1.1557	0.094257
		1.1262	0.077018	1.0591	0.10826	1.4371	0.097161	1.3539	0.1214
		1.916	0.20843	1.1871	0.1136	1.5085	0.11509	1.6925	0.17185
		1.598	0.17241	1.1913	0.12594	1.5996	0.139	1.6603	0.19783
		1.652	0.17918	1.2715	0.14193	1.5585	0.1236	1.4435	0.17229
		1.7645	0.25666	1.459	0.14262	1.6087	0.12835	1.3583	0.17128
		3.9514	0.52174	1.3839	0.12493	1.6123	0.12986	1.3668	0.15419
		4.2182	0.47942	1.2328	0.11173	1.5146	0.13665	1.3986	0.16137
		3.5001	0.36188	1.168	0.10671	1.7153	0.15091	1.6015	0.18683

## Sheet: Figure 4c
Figure 4c
	30S (S2-HaloTag)	Weighted				Individual data points
		mean	SD		mean	SD	mean	SD	mean	SD	mean	SD	mean	SD
	Bound state	0.93036	0.023779		0.9482	0.0027559	0.95012	0.0036798	0.89851	0.0049381	0.89994	0.0048392	0.90123	0.0049205
	Free state	0.069642	0.023779		0.051803	0.0027559	0.049883	0.0036798	0.10149	0.0049381	0.10006	0.0048392	0.098767	0.0049205
	30S (h6-MS2-HaloTag)	Weighted				Individual data points
		mean	SD		mean	SD	mean	SD	mean	SD	mean	SD	mean	SD
	Bound state	0.94174	0.0069742		0.95257	0.0026356	0.93922	0.0030026	0.93343	0.0037096	0.93781	0.0032243	0.9385	0.0033068
	Free state	0.058258	0.0069742		0.047429	0.0026356	0.060778	0.0030026	0.066569	0.0037096	0.062194	0.0032243	0.061504	0.0033068
	50S (L9-HaloTag)	Weighted				Individual data points
		mean	SD		mean	SD	mean	SD	mean	SD	mean	SD	mean	SD
	Bound state	0.93495	0.0031968		0.93461	0.0034319	0.93464	0.0031745	0.9347	0.0031424	0.9401	0.0032056	0.92983	0.0035052
	Free state	0.06505	0.0031968		0.065388	0.0034319	0.065356	0.0031745	0.065302	0.0031424	0.059898	0.0032056	0.070171	0.0035052
	50S (H98-MS2-HaloTag)	Weighted				Individual data points
		mean	SD		mean	SD	mean	SD	mean	SD	mean	SD	mean	SD
	Bound state	0.93564	0.0019894		0.93229	0.0042663	0.93474	0.0040414	0.93771	0.0045302	0.93759	0.0041318	0.93608	0.0042148
	Free state	0.064358	0.0019894		0.067711	0.0042663	0.065255	0.0040414	0.062292	0.0045302	0.062413	0.0041318	0.063921	0.0042148

## Sheet: Figure 4d
Figure 4d
	30S (S2-HaloTag)	Weighted				Individual data points
		mean	SD		mean	SD	mean	SD	mean	SD	mean	SD	mean	SD
	Bound state	28.1296	1.0392		28.7448	3.0409	29.0976	3.5928	28.718	3.412	28.4291	3.057	26.3729	2.7998
	Free state	2.2236	0.93415		1.65202	0.17918	1.76448	0.25666	3.95141	0.52174	4.21816	0.47942	3.50006	0.36188
	30S (h6-MS2-HaloTag)	Weighted				Individual data points
		mean	SD		mean	SD	mean	SD	mean	SD	mean	SD	mean	SD
	Bound state	24.2405	3.0425		30.2642	3.4226	29.3503	3.0981	23.3939	2.3783	22.8883	2.1989	21.9122	1.9421
	Free state	1.28429	0.10351		1.27153	0.14193	1.45896	0.14262	1.3839	0.12493	1.2328	0.11173	1.16799	0.10671
	50S (L9-HaloTag)	Weighted				Individual data points
		mean	SD		mean	SD	mean	SD	mean	SD	mean	SD	mean	SD
	Bound state	23.3272	0.50167		22.4631	1.7913	23.3363	1.8662	23.8421	1.8637	23.2599	1.9217	23.7642	1.7882
	Free state	1.59656	0.062268		1.55851	0.1236	1.60869	0.12835	1.61229	0.12986	1.51458	0.13665	1.71526	0.15091
	50S (H98-MS2-HaloTag)	Weighted				Individual data points
		mean	SD		mean	SD	mean	SD	mean	SD	mean	SD	mean	SD
	Bound state	20.1399	1.42469		19.1917	1.892	19.2319	2.0013	20.2276	1.9333	20.9658	1.9521	21.3294	2.1753
	Free state	0.85888	0.083236		1.44355	0.17229	1.35828	0.17128	1.36676	0.15419	1.39861	0.16137	1.60153	0.18683

## Sheet: Figure 5a
Figure 5a
	30S	Weighted				Individual data points
		mean	SD		mean	SD	mean	SD	mean	SD	mean	SD	mean	SD
	Free state	2.2236	0.93415		1.65202	0.17918	1.76448	0.25666	3.95141	0.52174	4.21816	0.47942	3.50006	0.36188
	30S + KSG	Weighted				Individual data points
		mean	SD		mean	SD	mean	SD	mean	SD	mean	SD	mean	SD
	Free state	3.27764	0.98908		1.92742	0.29957	3.94702	0.40858	3.88194	0.39974	4.1592	0.47684	4.06735	0.48358
	30S + AtaT	Weighted				Individual data points
		mean	SD		mean	SD	mean	SD	mean	SD	mean	SD	mean	SD
	Free state	3.01348	0.79897		4.86497	1.0362	3.30401	0.82562	0.486321	2.05167	2.72524	0.59355	2.7492	0.60077
	50S	Weighted				Individual data points
		mean	SD		mean	SD	mean	SD	mean	SD	mean	SD	mean	SD
	Free state	1.59656	0.062268		1.55851	0.1236	1.60869	0.12835	1.61229	0.12986	1.51458	0.13665	1.71526	0.15091
	50S + KSG	Weighted				Individual data points
		mean	SD		mean	SD	mean	SD	mean	SD	mean	SD	mean	SD
	Free state	5.29317	0.16522		5.2932	0.43362	5.402	0.52624	5.49029	0.51799	4.94253	0.56446	5.28794	0.4378
	50S + AtaT	Weighted				Individual data points
		mean	SD		mean	SD	mean	SD	mean	SD	mean	SD	mean	SD
	Free state	5.38784	0.29497		5.10105	0.69859	5.75902	0.77658	5.40616	0.80125	5.68517	0.66205	5.05125	0.67683

[truncated: 20 more sheets: Figure 5b, Figure 6, Figure 7a, Figure 7b, Supplementary Figure 1a, Supplementary Figure 1b, Supplementary Figure 2a, Supplementary Figure 2b, Supplementary Figure 4a, Supplementary Figure 4b, Supplementary Figure 5, Supplementary Figure 6, Supplementary Figure 7, Supplementary Figure 8, Supplementary Figure 9, Supplementary Figure 10a, Supplementary Figure 10b, Supplementary Figure 11, Supplementary Figure 13a, Supplementary Figure 13b]
